# Supplementary material for: Pneumolysin promotes host cell necroptosis and bacterial competence during pneumococcal meningitis as shown by whole-animal dual RNA-seq
Source: Cell Rep. 2022 Dec 20;41(12):111851. doi: 10.1016/j.celrep.2022.111851 (PMC9794515; doi:10.1016/j.celrep.2022.111851)
Supplement: Table S1. Danio rerio differential gene expression [file mmc2.xlsx]

## Sheet: RNAseq
Table S1. Danio rerio Differential Gene Expression (DESeq2 analysis)
Ensembl ID	Gene Symbol	Definition	Mean PLY- (TPM)	Mean PLY+ (TPM)	Fold Change	Log2 Fold Change	q value
ENSDARG00000112275	AL935186.6		88.84	1148.9	-16.1839	-4.01649	7.68461e-62
ENSDARG00000113671	AL935186.8		88.84	1148.9	-16.1839	-4.01649	7.68461e-62
ENSDARG00000114192	BX548011.4		16.24	124.009	-9.51215	-3.24977	2.97841e-41
ENSDARG00000115819	CT583728.23		4.05	28.9835	-8.89975	-3.15377	1.2322e-33
ENSDARG00000067966	fem1a	fem-1 homolog a (C. elegans)	2.64	8.27057	-3.84864	-1.94435	7.54768e-22
ENSDARG00000114910	FO704772.1		255.61	768.433	-3.74344	-1.90436	1.00371e-63
ENSDARG00000111123	BX537263.1		148.94	445.861	-3.72145	-1.89587	4.00109e-65
ENSDARG00000112308	BX537263.2		148.94	445.861	-3.72145	-1.89587	4.00109e-65
ENSDARG00000111460	BX548011.2		28.63	81.413	-3.50523	-1.80951	1.92242e-46
ENSDARG00000103556	si:ch211-218g23.6	si:ch211-218g23.6	1.72	4.09312	-2.91312	-1.54257	2.55117e-14
ENSDARG00000086057	plxnd1	plexin D1	5.23	11.5734	-2.72979	-1.44879	1.71769e-18
ENSDARG00000114454	CR762483.1	growth-regulated alpha protein-like	1.92	4.14191	-2.67292	-1.41842	4.38e-16
ENSDARG00000111743	LT631676.1		1.02	2.16988	-2.61126	-1.38474	1.98531e-07
ENSDARG00000112811	CZQB01141835.1	zinc finger protein 883-like	6.47	13.5951	-2.59729	-1.37701	3.89821e-24
ENSDARG00000115501	shisa6	shisa family member 6	1.35	2.77567	-2.49764	-1.32057	7.35618e-07
ENSDARG00000076623	col14a1b	collagen, type XIV, alpha 1b	9	17.8951	-2.47434	-1.30705	9.34474e-33
ENSDARG00000026759	ldlrb	low density lipoprotein receptor b	3.26	6.41596	-2.43202	-1.28215	6.83953e-38
ENSDARG00000024789	mxc	myxovirus (influenza virus) resistance C	2.08	3.9678	-2.36478	-1.24171	1.84193e-27
ENSDARG00000109859	CABZ01072242.1		17.81	33.7112	-2.33754	-1.22499	6.50851e-19
ENSDARG00000110024	FQ377903.3		3.06	5.61897	-2.27594	-1.18646	9.72358e-14
ENSDARG00000117772	CABZ01102518.1		2.69	4.84876	-2.23396	-1.15961	2.28582e-16
ENSDARG00000109823	pdxp	pyridoxal (pyridoxine, vitamin B6) phosphatase	6.3	11.3867	-2.23079	-1.15756	8.13282e-22
ENSDARG00000039934	hlcs	holocarboxylase synthetase (biotin-(proprionyl-CoA-carboxylase (ATP-hydrolysing)) ligase)	2.01	3.55896	-2.18079	-1.12485	8.77389e-11
ENSDARG00000059349	homer2	homer scaffold protein 2	13.41	23.5054	-2.16553	-1.11472	1.12547e-19
ENSDARG00000104567	kdm5a	lysine (K)-specific demethylase 5A	6	10.4339	-2.15993	-1.11098	3.809e-68
ENSDARG00000100453	GALNT10	polypeptide N-acetylgalactosaminyltransferase 10	1.93	3.37766	-2.1599	-1.11096	8.69887e-15
ENSDARG00000075045	cxcl18b	chemokine (C-X-C motif) ligand 18b	7.48	13.0163	-2.15686	-1.10893	5.39463e-39
ENSDARG00000100043	CABZ01111454.1		3.1	5.41701	-2.14629	-1.10184	1.28904e-06
ENSDARG00000098311	CU856344.1	si: zfos-932h1.3	0.59	0.994117	-2.09656	-1.06803	1.3607e-06
ENSDARG00000114503	phtf2	putative homeodomain transcription factor 2	2.82	4.71228	-2.0707	-1.05012	4.84124e-26
ENSDARG00000117740	CABZ01113369.1		6.09	10.0965	-2.05764	-1.04099	1.2393e-45
ENSDARG00000006079	gpr37l1a	G protein-coupled receptor 37 like 1a	1.95	3.19885	-2.03881	-1.02773	7.0725e-11
ENSDARG00000103985	spry1	sprouty homolog 1, antagonist of FGF signaling (Drosophila)	7.27	11.8417	-2.03665	-1.0262	6.07525e-12
ENSDARG00000098064	si:ch1073-205c8.5	si:ch1073-205c8.5	2.41	3.96492	-2.02767	-1.01982	4.86702e-05
ENSDARG00000090352	CR855311.1	uncharacterized LOC101883708	20.97	33.9751	-2.01203	-1.00865	1.32167e-77
ENSDARG00000102147	fem1c	fem-1 homolog c (C. elegans)	9.87	15.8462	-1.99664	-0.997577	1.32717e-20
ENSDARG00000046024	pym1	PYM homolog 1, exon junction complex associated factor	4.77	7.69714	-1.99601	-0.997121	1.03194e-09
ENSDARG00000074634	keap1b	kelch-like ECH-associated protein 1b	4.27	6.84637	-1.98812	-0.991404	2.71107e-30
ENSDARG00000103362	zgc:158376	zgc:158376	1.61	2.55696	-1.98342	-0.98799	1.04282e-20
ENSDARG00000101098	LAMP5	lysosomal associated membrane protein family member 5	3.32	5.27312	-1.94823	-0.962162	1.84022e-06
ENSDARG00000034063	unm_sa911	un-named sa911	1.19	1.87757	-1.94292	-0.958226	9.51916e-06
ENSDARG00000087545	fbxo42	F-box protein 42	4.01	6.32313	-1.93858	-0.955001	7.62833e-06
ENSDARG00000115222	CZQB01141835.2	meiosis regulator and mRNA stability factor 1	3.18	4.95071	-1.93734	-0.954077	4.3663e-36
ENSDARG00000101985	socs9	suppressor of cytokine signaling 9	7.03	10.9999	-1.93677	-0.953652	7.34013e-14
ENSDARG00000102982	CABZ01113981.1		5.4	8.39516	-1.92922	-0.948014	5.10038e-09
ENSDARG00000088466	tmx3b	thioredoxin related transmembrane protein 3b	3.85	6.01269	-1.91772	-0.93939	6.20173e-07
ENSDARG00000102097	nfkbiz	nuclear factor of kappa light polypeptide gene enhancer in B-cells inhibitor, zeta	2.34	3.6288	-1.91688	-0.938758	2.04557e-11
ENSDARG00000115015	PSTK	phosphoseryl-tRNA kinase	1.92	2.95916	-1.91553	-0.937747	3.66295e-05
ENSDARG00000101816	col5a3b	collagen, type V, alpha 3b	7.13	10.9111	-1.90708	-0.931367	5.58275e-22
ENSDARG00000029204	tyrp1a	tyrosinase-related protein 1a	1.93	2.96427	-1.90359	-0.928721	8.70339e-12
ENSDARG00000099129	phlda1	pleckstrin homology-like domain, family A, member 1	20.11	30.6921	-1.8987	-0.925015	4.32855e-19
ENSDARG00000100145	CABZ01092282.1		16.68	25.412	-1.89423	-0.921608	6.38916e-50
ENSDARG00000117626	CABZ01102517.1	reelin-like	5.41	8.22174	-1.88816	-0.916978	1.70746e-22
ENSDARG00000098567	si:ch1073-286c18.5	si:ch1073-286c18.5	30.25	46.3092	-1.88131	-0.911739	3.62482e-12
ENSDARG00000088347	sp1	sp1 transcription factor	1.03	1.56637	-1.87891	-0.909892	4.01858e-09
ENSDARG00000077606	arsia	arylsulfatase family, member Ia	1.66	2.51677	-1.87733	-0.908683	2.55302e-06
ENSDARG00000099406	lrit1b	leucine-rich repeat, immunoglobulin-like and transmembrane domains 1b	2.69	4.05041	-1.87149	-0.90419	4.42263e-09
ENSDARG00000114874	FP236318.2		2.22	3.37238	-1.87032	-0.903282	0.000619471
ENSDARG00000101316	ppp4r1	protein phosphatase 4, regulatory subunit 1	2.87	4.29242	-1.86195	-0.896818	1.44602e-30
ENSDARG00000104217	gpc2	glypican 2	2.58	3.89107	-1.86092	-0.896015	4.11704e-06
ENSDARG00000106062	fzd1	frizzled class receptor 1	21.29	31.9516	-1.86032	-0.895553	2.95541e-30
ENSDARG00000104090	june	JunE proto-oncogene, AP-1 transcription factor subunit	4.08	6.06688	-1.84468	-0.883371	8.8587e-09
ENSDARG00000100739	CABZ01052573.1		2.69	3.98838	-1.83975	-0.879506	2.14359e-15
ENSDARG00000015502	adam10b	ADAM metallopeptidase domain 10b	7.32	10.8065	-1.83564	-0.876284	2.70893e-57
ENSDARG00000104773	junbb	JunB proto-oncogene, AP-1 transcription factor subunit b	46.71	69.0695	-1.83324	-0.874392	8.83527e-41
ENSDARG00000101180	mcm7	minichromosome maintenance complex component 7	14.01	20.4844	-1.81632	-0.861018	9.33542e-70
ENSDARG00000104974	slain1b	SLAIN motif family, member 1b	0.59	0.855071	-1.8074	-0.853913	0.000233963
ENSDARG00000103825	galnt10	UDP-N-acetyl-alpha-D-galactosamine:polypeptide N-acetylgalactosaminyltransferase 10 (GalNAc-T10)	1.1	1.59648	-1.80248	-0.849983	1.74834e-09
ENSDARG00000053131	irak3	interleukin-1 receptor-associated kinase 3	0.78	1.12081	-1.8001	-0.848073	2.96881e-06
ENSDARG00000069559	muc13a	mucin 13a, cell surface associated	1.19	1.72199	-1.79806	-0.846442	1.99448e-12
ENSDARG00000102123	phtf2	putative homeodomain transcription factor 2	2.58	3.73437	-1.79698	-0.845574	6.80703e-29
ENSDARG00000102772	klhdc3	kelch domain containing 3	4.97	7.19583	-1.7968	-0.84543	4.6156e-24
ENSDARG00000109568	PLPP7 (1 of many)	phospholipid phosphatase 7 (inactive)	0.79	1.13606	-1.78283	-0.834165	2.03471e-05
ENSDARG00000117519	CABZ01117357.1	protein unc-79 homolog	1.97	2.82642	-1.78154	-0.833124	2.05451e-08
ENSDARG00000104439	cldnd1a	claudin domain containing 1a	2.7	3.8928	-1.78069	-0.832437	5.19872e-07
ENSDARG00000102591	btr30	bloodthirsty-related gene family, member 30	1.35	1.95334	-1.7804	-0.832201	0.00042114
ENSDARG00000102141	ptpn12	protein tyrosine phosphatase, non-receptor type 12	11.24	16.2167	-1.77673	-0.829225	1.72299e-07
ENSDARG00000117174	CT583728.26		0.24	0.340287	-1.76606	-0.820532	0.00149219
ENSDARG00000021566	OTOP1	otopetrin 1	0.84	1.19631	-1.76231	-0.817468	7.14451e-06
ENSDARG00000104708	ddx24	DEAD (Asp-Glu-Ala-Asp) box helicase 24	1.96	2.76863	-1.7612	-0.81656	3.48667e-12
ENSDARG00000004702	irf2bp2a	interferon regulatory factor 2 binding protein 2a	49.76	70.3911	-1.76048	-0.81597	5.18961e-41
ENSDARG00000101185	CABZ01095001.1		1.47	2.06978	-1.76046	-0.815952	0.000909051
ENSDARG00000068417	foxl2b	forkhead box L2b	4.81	6.80512	-1.76024	-0.815769	2.38507e-05
ENSDARG00000097537	wwp1	WW domain containing E3 ubiquitin protein ligase 1	4.45	6.29024	-1.75546	-0.811853	3.26664e-37
ENSDARG00000103220	slc10a3	solute carrier family 10, member 3	5.14	7.29934	-1.75468	-0.811204	3.28829e-08
ENSDARG00000078034	zgc:112001	zgc:112001	4.23	5.98248	-1.75161	-0.808678	1.06492e-06
ENSDARG00000099187	purg	purine-rich element binding protein G	6.37	9.04155	-1.74924	-0.806725	1.61449e-06
ENSDARG00000027824	top1mt	DNA topoisomerase I mitochondrial	18.69	26.3133	-1.74556	-0.803692	3.60279e-17
ENSDARG00000090486	lipcb	lipase, hepatic b	0.26	0.361325	-1.7406	-0.799582	1.46063e-06
ENSDARG00000102643	chmp1a	charged multivesicular body protein 1A	3.67	5.13534	-1.74044	-0.799453	1.18832e-16
ENSDARG00000005481	nfkbiaa	nuclear factor of kappa light polypeptide gene enhancer in B-cells inhibitor, alpha a	16.89	23.6777	-1.73832	-0.797694	1.14441e-27
ENSDARG00000098834	sox4b	SRY (sex determining region Y)-box 4b	34.11	47.5676	-1.73569	-0.79551	1.87184e-63
ENSDARG00000100821	scrt1a	scratch family zinc finger 1a	17.4	24.2613	-1.73358	-0.793751	9.68452e-23
ENSDARG00000040621	lrrc32	leucine rich repeat containing 32	3.08	4.28741	-1.72726	-0.788488	1.03153e-09
ENSDARG00000104596	gtf2a1l	general transcription factor IIA, 1-like	3.26	4.55015	-1.72652	-0.787869	4.91313e-09
ENSDARG00000102746	tmem39a	transmembrane protein 39A	4.21	5.86071	-1.72333	-0.785195	9.42513e-14
ENSDARG00000063438	srebf2	sterol regulatory element binding transcription factor 2	4.65	6.46349	-1.72331	-0.785179	9.94898e-50
ENSDARG00000098983	CABZ01112656.1		0.98	1.35639	-1.71971	-0.782164	7.13472e-17
ENSDARG00000113284	CABZ01090361.1	transcription factor Sp1-like	0.69	0.953302	-1.7194	-0.781904	0.00284574
ENSDARG00000110616	CABZ01068209.1		0.61	0.844655	-1.71645	-0.779429	0.000825884
ENSDARG00000076520	mafb	v-maf avian musculoaponeurotic fibrosarcoma oncogene homolog b (paralog b)	7.4	10.2717	-1.71613	-0.779161	1.91039e-10
ENSDARG00000110142	CABZ01113818.1		1.32	1.81282	-1.71539	-0.77854	0.00226416
ENSDARG00000101696	zgc:158316	zgc:158316	2.97	4.07948	-1.71115	-0.774963	1.77793e-14
ENSDARG00000100190	si:ch211-188p14.4	si:ch211-188p14.4	1.46	2.02143	-1.70941	-0.773501	3.47097e-07
ENSDARG00000111916	CABZ01050105.2	histone deacetylase complex subunit SAP30L-like	4.33	5.95421	-1.70913	-0.77326	8.43943e-06
ENSDARG00000113009	FO704721.1		1.23	1.66826	-1.70342	-0.768432	0.00492252
ENSDARG00000103011	WHAMM	WAS protein homolog associated with actin, golgi membranes and microtubules	3.77	5.16936	-1.70186	-0.767108	5.27334e-12
ENSDARG00000112047	CT583728.13		1.03	1.42535	-1.69939	-0.765017	0.00700305
ENSDARG00000116179	CT583728.24		1.03	1.42535	-1.69939	-0.765017	0.00700305
ENSDARG00000101716	bace1	beta-secretase 1	1.16	1.59116	-1.69858	-0.764327	0.00167693
ENSDARG00000104839	mansc1	MANSC domain containing 1	3.34	4.58877	-1.6975	-0.763409	1.79957e-05
ENSDARG00000014717	dync1h1	dynein, cytoplasmic 1, heavy chain 1	28.53	38.8131	-1.6934	-0.759926	7.14637e-170
ENSDARG00000079475	nckipsd	NCK interacting protein with SH3 domain	3.32	4.51848	-1.69105	-0.757922	8.90934e-16
ENSDARG00000096602	si:ch1073-357b18.4	si:ch1073-357b18.4	4.72	6.47091	-1.68932	-0.756439	9.36903e-06
ENSDARG00000087832	bcl3	B cell CLL/lymphoma 3	0.62	0.836822	-1.68909	-0.756242	1.84413e-15
ENSDARG00000101867	si:ch1073-416d2.4	si:ch1073-416d2.4	2.59	3.52863	-1.68831	-0.755581	1.01211e-06
ENSDARG00000103032	rap2b	RAP2B, member of RAS oncogene family	8.26	11.2673	-1.68826	-0.755538	2.96615e-12
ENSDARG00000112111	CABZ01072406.1		1.77	2.39671	-1.68179	-0.750001	1.0982e-09
ENSDARG00000087529	zgc:85936	zgc:85936	2.3	3.12774	-1.67831	-0.747006	2.16042e-12
ENSDARG00000006758	fam234b	family with sequence similarity 234, member B	4.47	6.03637	-1.67803	-0.746766	8.04999e-31
ENSDARG00000103415	ppp4r3b	protein phosphatase 4, regulatory subunit 3B	11.92	16.0214	-1.6716	-0.74123	2.65766e-39
ENSDARG00000094154	hist2h3c	histone cluster 2, H3c	837.38	1121.58	-1.66757	-0.737744	5.93161e-160
ENSDARG00000102490	asb2b	ankyrin repeat and SOCS box containing 2b	4.06	5.46313	-1.66739	-0.73759	4.48472e-15
ENSDARG00000104864	klhdc2	kelch domain containing 2	2.85	3.80712	-1.66546	-0.73592	0.0060654
ENSDARG00000035809	col1a1b	collagen, type I, alpha 1b	123.52	165.019	-1.66514	-0.735645	5.29481e-22
ENSDARG00000115167	CABZ01078734.1		4.3	5.80128	-1.66445	-0.735048	0.00613907
ENSDARG00000102550	CABZ01080371.1		3.62	4.81665	-1.66346	-0.734191	1.12762e-07
ENSDARG00000098674	ppfia1	protein tyrosine phosphatase, receptor type, f polypeptide (PTPRF), interacting protein (liprin), alpha 1	8.86	11.8705	-1.66335	-0.734092	6.80703e-29
ENSDARG00000105551	si:cabz01101003.1	si:cabz01101003.1	1.85	2.45865	-1.66146	-0.732455	4.45092e-07
ENSDARG00000105496	CU457819.5		17.01	22.7616	-1.65805	-0.729491	1.21454e-07
ENSDARG00000102914	dennd4b	DENN/MADD domain containing 4B	3.32	4.41904	-1.65714	-0.728699	4.64474e-40
ENSDARG00000068589	vimr1	vimentin-related 1	21.92	29.2917	-1.65685	-0.728443	1.18142e-34
ENSDARG00000012405	col1a1a	collagen, type I, alpha 1a	343.25	456.356	-1.65654	-0.728177	6.32269e-16
ENSDARG00000059059	emsy	EMSY BRCA2-interacting transcriptional repressor	4.45	5.94384	-1.65629	-0.727959	1.77499e-36
ENSDARG00000078042	il10rb	interleukin 10 receptor, beta	4.05	5.40375	-1.65535	-0.727139	2.33237e-16
ENSDARG00000101722	larp1	La ribonucleoprotein domain family, member 1	5.55	7.38424	-1.65498	-0.72681	1.13858e-42
ENSDARG00000092283	cxl34b.11	CX chemokine ligand 34b, duplicate 11	9.13	12.1751	-1.6537	-0.725702	8.13621e-17
ENSDARG00000102087	pop1	POP1 homolog, ribonuclease P/MRP subunit	1.11	1.47177	-1.65178	-0.724022	0.000323374
ENSDARG00000101677	chrnb4	cholinergic receptor, nicotinic, beta 4 (neuronal)	0.88	1.17539	-1.65064	-0.723023	0.000124314
ENSDARG00000062794	trim36	tripartite motif containing 36	1.08	1.43058	-1.6493	-0.721852	7.09791e-12
ENSDARG00000077080	gprc5ba	G protein-coupled receptor, class C, group 5, member Ba	4.44	5.91282	-1.64886	-0.721466	9.12854e-28
ENSDARG00000079497	tcima	transcriptional and immune response regulator a	16.04	21.2911	-1.64534	-0.71839	2.66206e-08
ENSDARG00000103464	pggt1b	protein geranylgeranyltransferase type I, beta subunit	4.96	6.56142	-1.64418	-0.717366	7.18633e-18
ENSDARG00000097084	si:zfos-1714f5.4	si:zfos-1714f5.4	0.99	1.30359	-1.64414	-0.717333	1.22688e-07
ENSDARG00000035023	khdc4	KH domain containing 4, pre-mRNA splicing factor	2.16	2.85108	-1.64244	-0.715842	4.74791e-18
ENSDARG00000103288	PDPR	pyruvate dehydrogenase phosphatase regulatory subunit	9.39	12.4479	-1.64177	-0.715253	9.10862e-25
ENSDARG00000103296	nup54	nucleoporin 54	3.9	5.16297	-1.64153	-0.715041	3.20695e-19
ENSDARG00000098635	irf2bp2b	interferon regulatory factor 2 binding protein 2b	35.32	46.6846	-1.64006	-0.713748	6.14108e-43
ENSDARG00000062753	naif1	nuclear apoptosis inducing factor 1	1.55	2.04752	-1.63999	-0.713688	1.05918e-06
ENSDARG00000103665	brpf1	bromodomain and PHD finger containing, 1	4.2	5.55356	-1.63926	-0.713046	2.8616e-34
ENSDARG00000109769	LO017835.1	tumor protein p53 inducible nuclear protein 2	7.87	10.3869	-1.63726	-0.711286	1.76639e-22
ENSDARG00000110991	zgc:158366	zgc:158366	6.17	8.14649	-1.63618	-0.71033	3.89707e-13
ENSDARG00000059581	mbd5	methyl-CpG binding domain protein 5	1.89	2.49029	-1.63608	-0.71024	1.42053e-11
ENSDARG00000105123	zer1	zyg-11 related, cell cycle regulator	5.57	7.31112	-1.63542	-0.709661	1.55366e-32
ENSDARG00000103929	ildr1a	immunoglobulin-like domain containing receptor 1a	3.56	4.69882	-1.63461	-0.708946	7.23336e-10
ENSDARG00000087941	pde8a	phosphodiesterase 8A	1.83	2.41108	-1.63459	-0.708928	8.24747e-16
ENSDARG00000078529	adgrb1b	adhesion G protein-coupled receptor B1b	5.81	7.63391	-1.63242	-0.707009	3.11874e-08
ENSDARG00000110940	ptprsa	protein tyrosine phosphatase, receptor type, s, a	10.55	13.8512	-1.63192	-0.706574	1.50114e-76
ENSDARG00000104889	kpnb1	karyopherin (importin) beta 1	25.77	33.7561	-1.62904	-0.704019	1.12459e-88
ENSDARG00000090833	igfbp6b	insulin-like growth factor binding protein 6b	1.14	1.48377	-1.62643	-0.701706	0.00717034
ENSDARG00000086706	zgc:114175	zgc:114175	2.21	2.87989	-1.62573	-0.701084	8.52882e-07
ENSDARG00000059020	thap1	THAP domain containing, apoptosis associated protein 1	1.73	2.27419	-1.62559	-0.700963	2.58317e-08
ENSDARG00000104316	CABZ01078055.1		8.57	11.2091	-1.62241	-0.698138	8.26993e-09
ENSDARG00000099908	CABZ01100198.1		5.99	7.80399	-1.62084	-0.696737	5.05881e-05
ENSDARG00000059455	dqx1	DEAQ box RNA-dependent ATPase 1	4.19	5.49099	-1.62078	-0.696686	8.77236e-16
ENSDARG00000074378	junba	JunB proto-oncogene, AP-1 transcription factor subunit a	11.82	15.444	-1.61975	-0.695767	2.41643e-09
ENSDARG00000101369	CABZ01090890.1		3.31	4.30332	-1.61923	-0.695309	5.70005e-10
ENSDARG00000032405	ckap4	cytoskeleton associated protein 4	32.07	41.7658	-1.61699	-0.693311	1.14401e-49
ENSDARG00000058985	KCNJ6	potassium voltage-gated channel subfamily J member 6	1.32	1.71463	-1.61639	-0.692775	5.70909e-07
ENSDARG00000111528	PITPNM2	phosphatidylinositol transfer protein membrane associated 2	2.53	3.29086	-1.61566	-0.692125	6.72723e-43
ENSDARG00000101676	KLHL28	kelch like family member 28	2.49	3.21009	-1.61489	-0.691433	7.18696e-11
ENSDARG00000102407	cep97	centrosomal protein 97	3.21	4.17976	-1.6147	-0.691264	4.67782e-07
ENSDARG00000079348	LO018552.1	glutamate receptor ionotropic, NMDA 2B-like	6.13	7.9682	-1.61439	-0.690989	7.47127e-36
ENSDARG00000087303	cebpd	CCAAT enhancer binding protein delta	86.39	112.312	-1.61288	-0.689643	4.54386e-38
ENSDARG00000077304	erg	v-ets avian erythroblastosis virus E26 oncogene homolog	1.12	1.45928	-1.61271	-0.689489	0.000492735
ENSDARG00000102353	ddx47	DEAD (Asp-Glu-Ala-Asp) box polypeptide 47	3.09	3.97243	-1.60865	-0.685853	5.4622e-16
ENSDARG00000046007	tmcc2	transmembrane and coiled-coil domain family 2	5.7	7.36204	-1.60835	-0.685584	4.64064e-22
ENSDARG00000037889	wnt9b	wingless-type MMTV integration site family, member 9B	8.43	10.894	-1.60749	-0.684806	3.11837e-07
ENSDARG00000098583	wbp1	WW domain binding protein 1	4.89	6.29862	-1.60645	-0.683878	9.36421e-16
ENSDARG00000015879	pax8	paired box 8	2.56	3.30391	-1.60644	-0.683864	1.09431e-10
ENSDARG00000104291	GPR151	G protein-coupled receptor 151	5.13	6.66859	-1.60414	-0.681803	0.00087248
ENSDARG00000006206	pou4f3	POU class 4 homeobox 3	5.99	7.79531	-1.60412	-0.681786	0.000392498
ENSDARG00000002193	rho	rhodopsin	73.47	94.6889	-1.60375	-0.681445	2.01027e-06
ENSDARG00000074851	s1pr4	sphingosine-1-phosphate receptor 4	1.32	1.69838	-1.60357	-0.681284	0.0116711
ENSDARG00000102825	olfm2b	olfactomedin 2b	2.98	3.8446	-1.60007	-0.678134	1.00146e-10
ENSDARG00000098751	lzts3a	leucine zipper, putative tumor suppressor family member 3a	2.58	3.32068	-1.60001	-0.678084	8.18579e-13
ENSDARG00000116727	TMEM200C (1 of many)	transmembrane protein 200C	1.58	2.03161	-1.59974	-0.677841	3.81663e-07
ENSDARG00000096191	si:ch211-112b1.2	si:ch211-112b1.2	16.98	21.7303	-1.59892	-0.677099	0.00282793
ENSDARG00000101270	klhl8	kelch-like family member 8	3.66	4.72076	-1.59821	-0.676453	5.60784e-14
ENSDARG00000110744	CYTL1	cytokine like 1	2.55	3.26001	-1.59788	-0.676157	0.0142465
ENSDARG00000006891	kcns3a	potassium voltage-gated channel, delayed-rectifier, subfamily S, member 3a	4.97	6.3412	-1.59531	-0.673834	0.000157074
ENSDARG00000117216	LO017718.1		1.53	1.96507	-1.59423	-0.672863	0.00640023
ENSDARG00000076373	vopp1	VOPP1, WBP1/VOPP1 family member	3.01	3.84877	-1.59163	-0.670502	2.35386e-14
ENSDARG00000027159	fbxo28	F-box protein 28	10.55	13.5265	-1.59103	-0.669962	2.9485e-34
ENSDARG00000086848	atad3	ATPase family, AAA domain containing 3	5.39	6.89253	-1.58725	-0.666532	3.76752e-05
ENSDARG00000102071	slc25a47b	solute carrier family 25, member 47b	6.44	8.22821	-1.58671	-0.666035	3.50383e-05
ENSDARG00000110545	CABZ01113373.1		9.03	11.5458	-1.5862	-0.665574	3.64715e-33
ENSDARG00000079220	wdr20a	WD repeat domain 20a	3.3	4.19327	-1.58602	-0.665414	3.29331e-17
ENSDARG00000103099	zgc:153247	zgc:153247	2.22	2.85076	-1.5854	-0.664843	2.18256e-06
ENSDARG00000098258	SLC16A7	solute carrier family 16 member 7	2.41	3.07367	-1.58447	-0.663998	1.55152e-06
ENSDARG00000117616	CABZ01101984.1		1.16	1.48603	-1.583	-0.662662	0.0220171
ENSDARG00000042816	mmp9	matrix metallopeptidase 9	4.53	5.77996	-1.58273	-0.662418	7.47718e-24
ENSDARG00000070145	magi1a	membrane associated guanylate kinase, WW and PDZ domain containing 1a	8.64	11.0038	-1.58226	-0.661989	4.58977e-49
ENSDARG00000081270	rn7sk	RNA, 7SK small nuclear	42659	54143.6	-1.58171	-0.661487	1.22014e-82
ENSDARG00000043249	irf1b	interferon regulatory factor 1b	3.82	4.84179	-1.57969	-0.659641	8.2891e-13
ENSDARG00000103980	ets2	v-ets avian erythroblastosis virus E26 oncogene homolog 2	5.96	7.58225	-1.57924	-0.659226	1.56043e-07
ENSDARG00000101464	HDGFL3	HDGF like 3	8.99	11.3949	-1.57912	-0.65912	0.00193632
ENSDARG00000101073	si:zfos-1011f11.2	si:zfos-1011f11.2	0.92	1.15301	-1.579	-0.659008	0.0225304
ENSDARG00000076839	ftr86	finTRIM family, member 86	1.25	1.60766	-1.57794	-0.658045	0.000125453
ENSDARG00000036619	mgat3b	mannosyl (beta-1,4-)-glycoprotein beta-1,4-N-acetylglucosaminyltransferase b	21.51	27.3037	-1.57767	-0.657793	2.72345e-27
ENSDARG00000109164	CABZ01045617.1		95.26	120.218	-1.57447	-0.654867	2.6051e-05
ENSDARG00000110103	FO834799.1	Fanconi anemia group A protein-like	1.22	1.55252	-1.57407	-0.654501	4.02837e-08
ENSDARG00000105003	scn1bb	sodium channel, voltage-gated, type I, beta b	4.58	5.83314	-1.57398	-0.654419	1.74811e-10
ENSDARG00000117329	CABZ01113815.1		14.01	17.6964	-1.57125	-0.651914	2.935e-49
ENSDARG00000091138	actr3	ARP3 actin related protein 3 homolog	24.87	31.4667	-1.57092	-0.651606	9.66334e-45
ENSDARG00000104375	sec24a	SEC24 homolog A, COPII coat complex component	4.01	5.07439	-1.56958	-0.650383	1.44123e-33
ENSDARG00000101411	wbp11	WW domain binding protein 11	2.14	2.69153	-1.56584	-0.646932	1.47634e-05
ENSDARG00000074919	BFSP1	beaded filament structural protein 1	24.18	30.4503	-1.56465	-0.645835	2.61796e-41
ENSDARG00000104339	SMARCA4	SWI/SNF related, matrix associated, actin dependent regulator of chromatin, subfamily a, member 4	2.36	2.9681	-1.56378	-0.645039	3.30659e-15
ENSDARG00000103320	lclat1	lysocardiolipin acyltransferase 1	3.62	4.55525	-1.56324	-0.64454	4.46312e-11
ENSDARG00000117448	CABZ01072245.1		5.2	6.53868	-1.56295	-0.644272	1.0403e-21
ENSDARG00000090462	mrpl20	mitochondrial ribosomal protein L20	23.13	29.1298	-1.56223	-0.643611	8.67841e-16
ENSDARG00000077799	egr4	early growth response 4	4.42	5.60646	-1.56006	-0.6416	0.000278877
ENSDARG00000051756	pdhx	pyruvate dehydrogenase complex, component X	11.66	14.6584	-1.55901	-0.64063	4.20682e-27
ENSDARG00000043697	nefmb	neurofilament, medium polypeptide b	10.26	12.8558	-1.55847	-0.640127	6.28848e-15
ENSDARG00000115428	CABZ01101813.1	transmembrane protein 43-like	1.24	1.56388	-1.55762	-0.639341	0.00855208
ENSDARG00000100181	lamp1a	lysosomal associated membrane protein 1a	4.86	6.09862	-1.55611	-0.637946	4.17652e-11
ENSDARG00000067817	CABZ01083448.1		7.05	8.85324	-1.5559	-0.637754	2.73527e-10
ENSDARG00000098273	zbtb14	zinc finger and BTB domain containing 14	10.95	13.6727	-1.55584	-0.637691	9.73466e-24
ENSDARG00000099483	vdra	vitamin D receptor a	18.44	23.0462	-1.55583	-0.637684	2.46928e-19
ENSDARG00000114370	FQ312024.1	si:ch73-36p18.2	403.55	505.191	-1.55564	-0.637508	1.52314e-52
ENSDARG00000100409	camlg	calcium modulating ligand	6.67	8.34271	-1.55387	-0.635862	3.90999e-11
ENSDARG00000004633	epn3b	epsin 3b	1.04	1.27615	-1.55321	-0.635255	0.000369043
ENSDARG00000038025	cbx7a	chromobox homolog 7a	9.32	11.6484	-1.5518	-0.633947	1.23101e-28
ENSDARG00000060627	hip1ra	huntingtin interacting protein 1 related a	0.96	1.21848	-1.55139	-0.633557	0.000731442
ENSDARG00000007769	sult5a1	sulfotransferase family 5A, member 1	1.62	2.01031	-1.54926	-0.631577	0.00170856
ENSDARG00000043923	sox9b	SRY (sex determining region Y)-box 9b	9.38	11.6788	-1.54912	-0.631449	1.14491e-21
ENSDARG00000078283	si:zfos-323e3.4	si:zfos-323e3.4	1.4	1.75258	-1.54828	-0.630668	9.16677e-05
ENSDARG00000040314	psph	phosphoserine phosphatase	5.92	7.35955	-1.54744	-0.629887	3.05884e-13
ENSDARG00000114901	FP236318.3		4.03	5.00089	-1.54678	-0.629266	3.2049e-16
ENSDARG00000036613	tab1	TGF-beta activated kinase 1/MAP3K7 binding protein 1	9.68	12.0617	-1.54638	-0.628895	4.3874e-15
ENSDARG00000110909	zgc:173552	zgc:173552	507.74	630.772	-1.54631	-0.628829	1.70702e-67
ENSDARG00000074431	ddb1	damage-specific DNA binding protein 1	16.56	20.5543	-1.54596	-0.628506	1.03009e-71
ENSDARG00000021351	nefma	neurofilament, medium polypeptide a	4.87	6.03306	-1.54586	-0.628414	5.86897e-09
ENSDARG00000003293	sox9a	SRY (sex determining region Y)-box 9a	30.82	38.3604	-1.54573	-0.628289	2.98947e-39
ENSDARG00000110206	CABZ01085887.1		1.45	1.79848	-1.54514	-0.627737	0.000357214
ENSDARG00000098639	pycr1b	pyrroline-5-carboxylate reductase 1b	7.75	9.60158	-1.54421	-0.626873	1.19366e-28
ENSDARG00000111396	HIST2H3A (1 of many)	histone cluster 2 H3 family member a	1565.31	1940.57	-1.54372	-0.626413	1.12429e-120
ENSDARG00000098526	gpr75	G protein-coupled receptor 75	6.13	7.5935	-1.54334	-0.62606	4.22527e-08
ENSDARG00000104348	fgf2	fibroblast growth factor 2	0.86	1.0438	-1.54318	-0.625907	0.0127087
ENSDARG00000100597	ubxn4	UBX domain protein 4	5.93	7.37865	-1.54284	-0.625588	1.28029e-05
ENSDARG00000079639	PRRC2B	proline rich coiled-coil 2B	14.15	17.5332	-1.54278	-0.62553	1.99695e-102
ENSDARG00000100119	caskb	calcium/calmodulin-dependent serine protein kinase b	7.3	9.04185	-1.54027	-0.623187	1.27773e-38
ENSDARG00000020007	col1a2	collagen, type I, alpha 2	291.14	359.593	-1.53949	-0.622449	6.74023e-25
ENSDARG00000101800	CABZ01088271.1	L-seryl-tRNA(Sec) kinase-like	2.65	3.32109	-1.53762	-0.620697	0.00426673
ENSDARG00000063719	usp8	ubiquitin specific peptidase 8	5.21	6.44357	-1.53733	-0.620427	9.4087e-20
ENSDARG00000102111	zbtb49	zinc finger and BTB domain containing 49	2.86	3.52557	-1.53724	-0.620346	0.000481729
ENSDARG00000059116	heatr5b	HEAT repeat containing 5B	4.26	5.26852	-1.53527	-0.618496	5.03663e-39
ENSDARG00000102859	CABZ01092170.1	nuclear export mediator factor Nemf-like	2.29	2.81439	-1.53421	-0.617493	0.00102072
ENSDARG00000104107	nkx2.4b	NK2 homeobox 4b	2.13	2.62581	-1.53405	-0.617347	0.00163699
ENSDARG00000102474	dusp16	dual specificity phosphatase 16	3.84	4.74098	-1.53265	-0.616026	5.93406e-18
ENSDARG00000021891	zbtb7b	zinc finger and BTB domain containing 7B	1.63	2.02242	-1.53161	-0.615046	0.00033266
ENSDARG00000117812	CABZ01068177.1		1.9	2.33621	-1.53143	-0.61488	1.3909e-05
ENSDARG00000030583	foxk2	forkhead box K2	7.72	9.48277	-1.53111	-0.614578	1.74398e-28
ENSDARG00000087421	serbp1b	SERPINE1 mRNA binding protein 1b	8.18	10.0598	-1.5305	-0.614006	4.37774e-36
ENSDARG00000099640	eed	embryonic ectoderm development	4.48	5.5006	-1.52994	-0.613476	8.52946e-12
ENSDARG00000100422	ptpro	protein tyrosine phosphatase, receptor type, O	3.83	4.69656	-1.52988	-0.613421	3.01444e-30
ENSDARG00000102477	stard4	StAR-related lipid transfer (START) domain containing 4	1.8	2.2138	-1.52987	-0.61341	0.00152655
ENSDARG00000014103	dkk1a	dickkopf WNT signaling pathway inhibitor 1a	1.43	1.74854	-1.52941	-0.612973	0.00646956
ENSDARG00000068941	zgc:113983	zgc:113983	145.96	179.514	-1.52877	-0.612367	9.57965e-52
ENSDARG00000116132	RF00017		4740.93	5806.92	-1.52707	-0.610767	2.36629e-140
ENSDARG00000112175	zgc:173552	zgc:173552	650.65	798.618	-1.52662	-0.610338	7.87758e-57
ENSDARG00000039351	ccl19b	chemokine (C-C motif) ligand 19b	1.27	1.55604	-1.52471	-0.608538	0.0311035
ENSDARG00000117371	CABZ01118767.1		0.91	1.12038	-1.52452	-0.608359	4.37514e-05
ENSDARG00000102845	dclk2b	doublecortin-like kinase 2b	2.67	3.27122	-1.52426	-0.608113	7.63463e-11
ENSDARG00000110470	ptpro	protein tyrosine phosphatase, receptor type, O	7.72	9.44635	-1.52219	-0.606148	5.11709e-24
ENSDARG00000099301	cdc37	cell division cycle 37 homolog (S. cerevisiae)	9.97	12.2022	-1.5216	-0.605586	3.56263e-22
ENSDARG00000113367	insig2	insulin induced gene 2	2.16	2.64955	-1.51982	-0.603903	1.28904e-06
ENSDARG00000117699	CABZ01074708.1	M-phase phosphoprotein 9	1.33	1.61422	-1.51939	-0.603493	0.000592197
ENSDARG00000098241	fanca	FA complementation group A	0.73	0.878491	-1.51779	-0.601973	0.000239246
ENSDARG00000020176	zbtb22a	zinc finger and BTB domain containing 22a	1.96	2.39484	-1.51689	-0.601113	3.67974e-09
ENSDARG00000112431	LO018598.1		1.45	1.76187	-1.51682	-0.601048	4.49043e-18
ENSDARG00000074501	tnip2	TNFAIP3 interacting protein 2	1.94	2.3701	-1.51658	-0.600821	0.000662962
ENSDARG00000098660	CU469526.1	thiosulfate sulfurtransferase like domain containing 2	2.32	2.82669	-1.51617	-0.600433	1.91664e-08
ENSDARG00000099481	ttc8	tetratricopeptide repeat domain 8	4.34	5.29011	-1.51563	-0.599915	5.51757e-06
ENSDARG00000105341	si:dkey-9l20.3	si:dkey-9l20.3	19.92	24.2286	-1.51539	-0.599689	0.00011846
ENSDARG00000087937	cdk4	cyclin-dependent kinase 4	3.71	4.53084	-1.51477	-0.599101	8.00828e-09
ENSDARG00000100353	si:ch1073-398f15.1	si:ch1073-398f15.1	4.53	5.50891	-1.51398	-0.598349	1.63003e-14
ENSDARG00000112967	CR762436.2	si:dkey-261m9.8	353.93	430.339	-1.51389	-0.598261	4.48026e-48
ENSDARG00000058082	birc7	baculoviral IAP repeat containing 7	3.1	3.77111	-1.51263	-0.597058	1.17146e-13
ENSDARG00000100772	si:ch211-154c21.1	si:ch211-154c21.1	2.33	2.85603	-1.51192	-0.596381	2.77276e-06
ENSDARG00000011407	col2a1b	collagen, type II, alpha 1b	75.32	91.1845	-1.50868	-0.593289	9.4261e-32
ENSDARG00000113250	zgc:77058	zgc:77058	7.05	8.57644	-1.50857	-0.593183	1.38519e-13
ENSDARG00000077368	slc30a6	solute carrier family 30 (zinc transporter), member 6	1.84	2.24035	-1.50733	-0.591997	2.03524e-07
ENSDARG00000098398	CABZ01079480.1	poly polymerase 14	0.24	0.298008	-1.50702	-0.591697	0.0353467
ENSDARG00000095974	si:ch73-211l13.2	si:ch73-211l13.2	8.07	9.76613	-1.50604	-0.590762	3.589e-31
ENSDARG00000101407	tgm1l4	transglutaminase 1 like 4	0.8	0.95577	-1.5049	-0.589669	0.00273459
ENSDARG00000006585	DMWD	DM1 locus, WD repeat containing	4.72	5.70453	-1.50459	-0.58937	5.52264e-17
ENSDARG00000096654	si:dkey-119m7.8	si:dkey-119m7.8	5.71	6.94506	-1.50406	-0.588865	5.43634e-05
ENSDARG00000028663	tek	TEK tyrosine kinase, endothelial	0.91	1.09751	-1.50309	-0.587933	5.67448e-06
ENSDARG00000073905	zgc:92481	zgc:92481	3.05	3.69044	-1.50252	-0.587387	4.72284e-16
ENSDARG00000040180	slc35a1	solute carrier family 35 (CMP-sialic acid transporter), member A1	3.04	3.65227	-1.50123	-0.586144	2.59957e-11
ENSDARG00000101913	CABZ01092156.1		0.85	1.03064	-1.50103	-0.585953	0.00854371
ENSDARG00000114500	CU302436.1	si:dkey-108k21.25	801.89	966.839	-1.50034	-0.585292	1.33196e-63
ENSDARG00000060152	fam155b	family with sequence similarity 155, member B	1.71	2.06163	-1.49856	-0.583572	0.000393336
ENSDARG00000104632	RERG	RAS like estrogen regulated growth inhibitor	1	1.18971	-1.49843	-0.583449	0.00768101
ENSDARG00000078056	RNF208	ring finger protein 208	14.11	16.8361	-1.49812	-0.583154	0.000280615
ENSDARG00000101521	UBE2M	ubiquitin conjugating enzyme E2 M	11	13.278	-1.49779	-0.582831	3.59346e-17
ENSDARG00000021059	alas1	aminolevulinate, delta-, synthase 1	13.9	16.7694	-1.49696	-0.582036	2.81166e-30
ENSDARG00000112313	RF00017		73.43	87.6928	-1.49592	-0.581032	0.0289985
ENSDARG00000087732	RF00017		332663	399239	-1.4958	-0.58092	1.14003e-45
ENSDARG00000021882	fbxl3b	F-box and leucine-rich repeat protein 3b	6	7.24546	-1.49478	-0.579931	1.99448e-12
ENSDARG00000099803	pik3c2g	phosphatidylinositol-4-phosphate 3-kinase catalytic subunit type 2 gamma	1.26	1.53366	-1.4943	-0.579473	7.09911e-05
ENSDARG00000088929	ypel5	yippee-like 5	10.51	12.6356	-1.49332	-0.578521	8.50636e-11
ENSDARG00000102380	cnnm4a	cyclin and CBS domain divalent metal cation transport mediator 4a	7	8.41785	-1.49327	-0.578471	0.000503436
ENSDARG00000103933	fancm	FA complementation group M	0.68	0.830514	-1.49271	-0.577939	0.00560871
ENSDARG00000036055	thap11	THAP domain containing 11	12.89	15.4622	-1.49211	-0.577353	8.40833e-07
ENSDARG00000077177	map2k4b	mitogen-activated protein kinase kinase 4b	10.32	12.3922	-1.49111	-0.576391	5.65965e-21
ENSDARG00000098432	paf1	PAF1 homolog, Paf1/RNA polymerase II complex component	4.22	5.0856	-1.4909	-0.576187	1.90768e-07
ENSDARG00000104812	BX511024.1		32.64	38.9302	-1.48986	-0.575179	0.0115476
ENSDARG00000117000	AL929536.6		2.11	2.52413	-1.48957	-0.574899	0.00343831
ENSDARG00000031483	col9a1b	collagen, type IX, alpha 1b	11.57	13.8386	-1.48909	-0.574433	8.50598e-91
ENSDARG00000099274	atxn3	ataxin 3	1.95	2.33632	-1.48877	-0.574122	0.000243115
ENSDARG00000044852	wbp2nl	WBP2 N-terminal like	10.2	12.2214	-1.4863	-0.571721	8.93409e-13
ENSDARG00000059582	sowahcb	sosondowah ankyrin repeat domain family Cb	8.13	9.74299	-1.48499	-0.570449	4.92499e-05
ENSDARG00000099889	dusp27	dual specificity phosphatase 27	8.18	9.78517	-1.48487	-0.570338	4.78039e-18
ENSDARG00000038006	osr2	odd-skipped related transciption factor 2	1.58	1.9044	-1.48451	-0.569985	0.0140648
ENSDARG00000098118	trappc10	trafficking protein particle complex 10	3.46	4.13568	-1.48428	-0.569766	7.9038e-40
ENSDARG00000011785	tbx6	T-box 6	0.4	0.470655	-1.48402	-0.569513	0.0441621
ENSDARG00000102924	zgc:112334	zgc:112334	0.8	0.955901	-1.48378	-0.569277	0.00740363
ENSDARG00000059109	si:dkeyp-113d7.1	si:dkeyp-113d7.1	16.96	20.2539	-1.48297	-0.568492	6.10688e-22
ENSDARG00000045015	cyp27b1	cytochrome P450, family 27, subfamily B, polypeptide 1	0.59	0.71019	-1.48258	-0.568111	0.0189941
ENSDARG00000071558	fblim1	filamin binding LIM protein 1	2.48	2.95733	-1.48111	-0.566676	5.80126e-06
ENSDARG00000112489	CU855936.2		0.46	0.551452	-1.48084	-0.566412	0.000199197
ENSDARG00000063003	alkbh5	alkB homolog 5, RNA demethylase	5.89	7.0261	-1.48076	-0.566336	5.07847e-14
ENSDARG00000076638	FO082781.1	mex-3 RNA binding family member A	13.97	16.6423	-1.4806	-0.566182	1.47355e-19
ENSDARG00000102021	.	chromosome 14 open reading frame 28	1.73	2.06798	-1.4789	-0.564523	0.00115457
ENSDARG00000036929	rnf139	ring finger protein 139	10.57	12.5998	-1.4788	-0.564426	3.19752e-15
ENSDARG00000062568	mrpl2	mitochondrial ribosomal protein L2	8.75	10.3987	-1.47865	-0.564285	7.35058e-25
ENSDARG00000113364	CABZ01074307.2		7.1	8.42137	-1.47824	-0.563877	1.69048e-18
ENSDARG00000023472	ctnnb2	catenin, beta 2	23.9	28.3708	-1.478	-0.563651	2.04471e-91
ENSDARG00000041449	spred1	sprouty-related, EVH1 domain containing 1	4.41	5.23077	-1.47794	-0.563592	4.26392e-25
ENSDARG00000087752	rfwd3	ring finger and WD repeat domain 3	1.82	2.17024	-1.47746	-0.563121	8.75327e-08
ENSDARG00000108006	CU693481.1	fibronectin type III domain-containing protein 7-like	1	1.18007	-1.47707	-0.562741	2.01465e-05
ENSDARG00000095843	col24a1	collagen type XXIV alpha 1	3.08	3.65659	-1.47674	-0.56242	6.80415e-09
ENSDARG00000039077	tyr	tyrosinase	2.15	2.55711	-1.47548	-0.561183	8.12776e-13
ENSDARG00000112131	HIST2H3A (1 of many)	histone cluster 2 H3 family member a	624.98	740.584	-1.47522	-0.560934	1.87184e-63
ENSDARG00000059841	exosc1	exosome component 1	4.56	5.40854	-1.47504	-0.560756	2.83376e-08
ENSDARG00000115651	LO017917.1		8.27	9.82972	-1.47438	-0.56011	2.95801e-08
ENSDARG00000051737	HIST2H3A (1 of many)	histone cluster 2 H3 family member a	876.96	1038.97	-1.47416	-0.559896	4.83832e-57
ENSDARG00000113433	CABZ01079116.1	protein FAM126B-like	2.65	3.11712	-1.47386	-0.5596	0.00381677
ENSDARG00000046072	snx16	sorting nexin 16	3.6	4.26636	-1.4731	-0.558855	5.65422e-05
ENSDARG00000097790	si:dkey-234i14.6	si:dkey-234i14.6	0.64	0.759678	-1.47304	-0.558796	0.0195216
ENSDARG00000061282	glg1a	golgi glycoprotein 1a	16.15	19.0947	-1.47258	-0.558347	1.59153e-84
ENSDARG00000117369	FO834799.2		3.64	4.33024	-1.47215	-0.557923	1.43709e-10
ENSDARG00000099362	CABZ01088346.1		2.69	3.1759	-1.47214	-0.55791	3.63125e-10
ENSDARG00000014976	lims2	LIM and senescent cell antigen-like domains 2	6.5	7.6946	-1.47198	-0.557761	1.42511e-11
ENSDARG00000110357	txndc15	thioredoxin domain containing 15	13.69	16.18	-1.47127	-0.557064	1.7792e-09
ENSDARG00000100503	sos1	son of sevenless homolog 1 (Drosophila)	3.34	3.95736	-1.47075	-0.556557	2.94357e-24
ENSDARG00000117245	CABZ01010098.1		4.25	5.05602	-1.47018	-0.55599	2.57882e-11
ENSDARG00000111860	exorh	extra-ocular rhodopsin	4.61	5.45344	-1.46953	-0.555352	0.00509484
ENSDARG00000087843	cntn1a	contactin 1a	1.13	1.33601	-1.46826	-0.554107	7.7703e-42
ENSDARG00000099619	CABZ01083166.1		3.05	3.58713	-1.46811	-0.553955	1.9081e-09
ENSDARG00000099458	ddx46	DEAD (Asp-Glu-Ala-Asp) box polypeptide 46	6.7	7.90456	-1.46718	-0.55305	8.46786e-27
ENSDARG00000117824	CABZ01064670.1		3.02	3.56872	-1.46692	-0.55279	2.90045e-10
ENSDARG00000102091	CABZ01052576.1	general transcription factor 3C polypeptide 1	2.67	3.14045	-1.46656	-0.552431	4.29865e-07
ENSDARG00000104869	CABZ01085878.1	spermatogenesis associated 5	1.19	1.40334	-1.46653	-0.55241	9.57155e-05
ENSDARG00000100789	plgrkt	plasminogen receptor, C-terminal lysine transmembrane protein	1.73	2.03234	-1.4665	-0.552373	1.83339e-07
ENSDARG00000074266	si:ch1073-314i13.4	si:ch1073-314i13.4	2.97	3.50925	-1.46633	-0.552208	0.000225236
ENSDARG00000104808	jak2a	Janus kinase 2a	1.77	2.08563	-1.46595	-0.551835	7.92975e-24
ENSDARG00000100264	thumpd1	THUMP domain containing 1	7.36	8.67659	-1.46551	-0.551399	1.78593e-08
ENSDARG00000079979	fam89a	family with sequence similarity 89, member A	10.94	12.8794	-1.46543	-0.551323	1.31105e-16
ENSDARG00000102618	utp18	UTP18 small subunit (SSU) processome component	3.04	3.57497	-1.4653	-0.551196	0.0117373
ENSDARG00000003041	CABZ01111496.1	E3 ubiquitin-protein ligase pellino homolog 2-like	4.45	5.24977	-1.46512	-0.551019	2.22671e-20
ENSDARG00000009123	sele	selectin E	4.39	5.13699	-1.46183	-0.547777	1.21974e-09
ENSDARG00000114180	FP236812.2	histone H2B 1/2	524.19	615.071	-1.46096	-0.546916	3.0977e-51
ENSDARG00000059794	kdm6al	lysine (K)-specific demethylase 6A, like	3.46	4.0704	-1.46084	-0.5468	1.15687e-29
ENSDARG00000095752	CR377211.4		1.16	1.35128	-1.46052	-0.546479	0.0550166
ENSDARG00000086216	prr13	proline rich 13	1.61	1.89041	-1.45944	-0.54541	0.00551192
ENSDARG00000076791	cdk13	cyclin-dependent kinase 13	4.62	5.41415	-1.45903	-0.545009	1.32985e-31
ENSDARG00000104501	FP236812.1	histone H2B 1/2	265.6	311.292	-1.45879	-0.54477	8.35579e-73
ENSDARG00000025808	taf5l	TAF5-like RNA polymerase II, p300/CBP-associated factor (PCAF)-associated factor	4.8	5.60602	-1.45861	-0.544598	4.85152e-10
ENSDARG00000075883	bub3	BUB3 mitotic checkpoint protein	10.48	12.3154	-1.45856	-0.54454	1.44194e-13
ENSDARG00000094176	cdkn2d	cyclin-dependent kinase inhibitor 2D (p19, inhibits CDK4)	1.07	1.25675	-1.45851	-0.544491	0.0120417
ENSDARG00000070231	polh	polymerase (DNA directed), eta	1.06	1.2557	-1.45849	-0.544475	0.000487463
ENSDARG00000011777	cttn	cortactin	11.19	13.1326	-1.45818	-0.544171	4.12224e-21
ENSDARG00000104239	CR383668.2		5.24	6.15806	-1.45724	-0.543242	0.0803233
ENSDARG00000019726	celsr2	cadherin, EGF LAG seven-pass G-type receptor 2	5.43	6.35277	-1.45709	-0.54309	3.69383e-64
ENSDARG00000078694	phlpp1	PH domain and leucine rich repeat protein phosphatase 1	5.27	6.1759	-1.45694	-0.542946	4.78113e-33
ENSDARG00000018903	aimp2	aminoacyl tRNA synthetase complex-interacting multifunctional protein 2	17.56	20.5452	-1.45614	-0.542148	9.70794e-35
ENSDARG00000069093	col2a1a	collagen, type II, alpha 1a	310.77	362.458	-1.45381	-0.539835	3.21827e-37
ENSDARG00000099375	poldip3	polymerase (DNA-directed), delta interacting protein 3	1.99	2.31792	-1.45368	-0.53971	6.57197e-06
ENSDARG00000046022	tmed7	transmembrane p24 trafficking protein 7	13.66	15.9252	-1.45283	-0.538864	4.90231e-30
ENSDARG00000040118	zgc:113232	zgc:113232	6.9	8.05468	-1.4525	-0.538535	3.14414e-39
ENSDARG00000001057	bysl	bystin-like	11.07	12.9154	-1.4521	-0.538143	5.12162e-21
ENSDARG00000094990	si:dkey-91f15.1	si:dkey-91f15.1	0.81	0.935903	-1.45078	-0.53683	0.00150022
ENSDARG00000091359	CABZ01118678.1	calmodulin-regulated spectrin-associated protein 3-like	11.41	13.295	-1.45025	-0.536305	3.15516e-13
ENSDARG00000101462	setdb2	SET domain, bifurcated 2	5.79	6.76257	-1.45008	-0.536128	1.97287e-06
ENSDARG00000029406	h2afx	H2A histone family, member X	303.32	353.469	-1.44951	-0.535561	1.09886e-41
ENSDARG00000099541	CABZ01086734.1	DEP domain containing 1B	2.05	2.39296	-1.44831	-0.534373	6.62938e-05
ENSDARG00000102279	zmiz1b	zinc finger, MIZ-type containing 1b	1.75	2.02788	-1.44803	-0.534095	2.46778e-08
ENSDARG00000013125	dlx1a	distal-less homeobox 1a	8.68	10.1615	-1.44735	-0.533415	0.0001559
ENSDARG00000089617	RF00009	ribonuclease P RNA component H1	3696.07	4292.47	-1.4467	-0.53277	4.99322e-114
ENSDARG00000098670	map4k4	mitogen-activated protein kinase kinase kinase kinase 4	12.08	16.0567	-1.4467	-0.53277	1.40167e-106
ENSDARG00000039412	dmrta2	DMRT-like family A2	7.44	8.65035	-1.44564	-0.531713	0.000191319
ENSDARG00000104756	CDHR1 (1 of many)	cadherin related family member 1	1.14	1.33074	-1.44415	-0.530218	8.49216e-05
ENSDARG00000116442	TENT5A	terminal nucleotidyltransferase 5A	2.86	3.33355	-1.44403	-0.530102	1.7005e-05
ENSDARG00000102867	srfb	serum response factor b	2.2	2.54785	-1.44358	-0.529648	4.28459e-08
ENSDARG00000103546	purbb	purine-rich element binding protein Bb	26.31	30.5115	-1.44323	-0.529302	1.71017e-12
ENSDARG00000057408	CABZ01067232.1	otolin-1-like	1.64	1.90792	-1.44321	-0.529278	0.00727232
ENSDARG00000099151	wbp11	WW domain binding protein 11	1.86	2.15782	-1.44298	-0.529049	4.41809e-05
ENSDARG00000024277	pigm	phosphatidylinositol glycan anchor biosynthesis, class M	1.02	1.17257	-1.44123	-0.527298	0.0154486
ENSDARG00000036894	zgc:101853	zgc:101853	12.43	14.4165	-1.44064	-0.526709	1.12865e-17
ENSDARG00000063631	VIT	vitrin	7.42	8.59931	-1.44011	-0.52618	3.69962e-39
ENSDARG00000089039	zgc:173585	zgc:173585	594.2	687.421	-1.44	-0.526072	1.11279e-59
ENSDARG00000020655	INSM2	INSM transcriptional repressor 2	7.21	8.38292	-1.43991	-0.525978	0.00105795
ENSDARG00000067999	CABZ01084793.1		13.51	15.636	-1.4382	-0.524266	5.34421e-14
ENSDARG00000111350	RF00017		11422	13182.6	-1.43806	-0.524121	5.76748e-32
ENSDARG00000092945	si:ch211-250g4.3	si:ch211-250g4.3	0.63	0.727664	-1.43755	-0.523611	0.0189282
ENSDARG00000104448	zgc:77287	zgc:77287	1.5	1.73625	-1.43737	-0.523429	0.00217308
ENSDARG00000100143	lrp6	low density lipoprotein receptor-related protein 6	8.78	10.1632	-1.43711	-0.523175	2.07493e-20
ENSDARG00000097339	slc9a1b	solute carrier family 9 member A1b	1.12	1.2921	-1.43626	-0.522319	0.0134313
ENSDARG00000110485	FP236318.1		2.36	2.70058	-1.43611	-0.522162	0.00809305
ENSDARG00000100031	CABZ01098670.1		4.29	4.94869	-1.43521	-0.521261	7.881e-05
ENSDARG00000111072	RF00017		1218.28	1404.96	-1.43509	-0.521138	5.40201e-54
ENSDARG00000117393	CABZ01064941.1	thrombospondin-1-like	4.49	5.16259	-1.43496	-0.521009	1.5682e-12
ENSDARG00000004757	ybx1	Y box binding protein 1	161.68	186.192	-1.43477	-0.520816	9.52225e-100
ENSDARG00000102245	tk1	thymidine kinase 1, soluble	6.09	7.02776	-1.43363	-0.519674	1.6715e-07
ENSDARG00000053301	insm1b	insulinoma-associated 1b	10.6	12.2238	-1.43285	-0.518885	1.94907e-06
ENSDARG00000097583	arfgap3	ADP-ribosylation factor GTPase activating protein 3	1.32	1.51655	-1.43272	-0.518753	0.00163777
ENSDARG00000043531	jun	Jun proto-oncogene, AP-1 transcription factor subunit	101.36	116.4	-1.43216	-0.518191	2.27921e-45
ENSDARG00000111536	si:ch211-113a14.19	si:ch211-113a14.19	528.75	607.666	-1.43165	-0.517683	1.12681e-43
ENSDARG00000104394	BX324177.1		128.54	147.663	-1.4314	-0.517422	4.15839e-35
ENSDARG00000038569	fzd8b	frizzled class receptor 8b	1.87	2.15811	-1.43132	-0.517343	0.0543351
ENSDARG00000052426	si:ch211-256e16.3	si:ch211-256e16.3	1.38	1.58923	-1.43131	-0.517333	1.37575e-07
ENSDARG00000099564	atoh1b	atonal bHLH transcription factor 1b	10.54	12.097	-1.43071	-0.51673	0.00570406
ENSDARG00000103144	ppp1r21	protein phosphatase 1, regulatory subunit 21	0.72	0.831968	-1.43066	-0.516683	1.66292e-29
ENSDARG00000014569	hnrnpr	heterogeneous nuclear ribonucleoprotein R	11.09	12.7755	-1.42998	-0.515992	5.59112e-24
ENSDARG00000104853	il1rapl1b	interleukin 1 receptor accessory protein-like 1b	3.55	4.08006	-1.42993	-0.515943	1.77185e-08
ENSDARG00000092716	VASH1	vasohibin 1	3.57	4.10577	-1.42972	-0.515732	2.5961e-08
ENSDARG00000075108	tmco3	transmembrane and coiled-coil domains 3	2.18	2.51696	-1.42954	-0.515547	0.000297062
ENSDARG00000105485	si:cabz01090193.1	si:cabz01090193.1	2.19	2.52267	-1.42921	-0.51522	8.91391e-05
ENSDARG00000063570	dyrk1aa	dual-specificity tyrosine-(Y)-phosphorylation regulated kinase 1A, a	10.61	12.1519	-1.42921	-0.515215	3.07956e-34
ENSDARG00000076357	CABZ01102039.1		1.17	1.35	-1.42907	-0.515075	0.00253883
ENSDARG00000104269	si:ch211-271d10.2	si:ch211-271d10.2	1.56	1.79281	-1.42894	-0.514947	0.0202945
ENSDARG00000078657	FNDC10	fibronectin type III domain containing 10	10.01	11.4798	-1.42864	-0.514639	1.78654e-05
ENSDARG00000112647	si:dkey-108k21.24	si:dkey-108k21.24	274.35	315.005	-1.42851	-0.514507	2.61929e-28
ENSDARG00000012281	zgc:65851	zgc:65851	3.02	3.463	-1.42716	-0.513148	1.89447e-10
ENSDARG00000113891	RF00017		641.9	732.878	-1.42667	-0.512653	5.69963e-31
ENSDARG00000096214	si:ch211-197k17.3	si:ch211-197k17.3	4.59	5.26314	-1.42657	-0.512555	3.99784e-08
ENSDARG00000103983	slc30a10	solute carrier family 30, member 10	0.61	0.70371	-1.4252	-0.511168	0.0771236
ENSDARG00000099197	actc1b	actin, alpha, cardiac muscle 1b	1697.62	1940.21	-1.42487	-0.51083	7.00977e-144
ENSDARG00000101479	BX908782.2	CD59 glycoprotein-like	0.61	0.702356	-1.42449	-0.510443	0.0754374
ENSDARG00000039960	st7	suppression of tumorigenicity 7	4.81	5.51636	-1.4241	-0.510048	1.72424e-10
ENSDARG00000100810	CABZ01076758.1		1.63	1.86219	-1.42401	-0.509955	0.00147646
ENSDARG00000103651	map3k12	mitogen-activated protein kinase kinase kinase 12	5.55	6.3521	-1.42311	-0.509045	6.21847e-20
ENSDARG00000034076	lrp11	low density lipoprotein receptor-related protein 11	4.44	5.09267	-1.42255	-0.508477	8.8652e-11
ENSDARG00000097268	CU929145.2		10.86	12.3182	-1.42143	-0.507344	0.00668272
ENSDARG00000017240	traf5	Tnf receptor-associated factor 5	0.81	0.92046	-1.42132	-0.507227	8.65479e-05
ENSDARG00000115644	HIST2H3C (1 of many)	histone cluster 2 H3 family member c	961.34	1097.29	-1.42105	-0.506961	1.15573e-59
ENSDARG00000037639	nkx3.2	NK3 homeobox 2	11.33	12.8939	-1.42105	-0.506956	1.33865e-06
ENSDARG00000112045	AXL	AXL receptor tyrosine kinase	4.81	5.49769	-1.42068	-0.506578	1.11225e-29
ENSDARG00000058949	spina	spindlin a	13.15	15.0117	-1.42064	-0.506538	1.64869e-21
ENSDARG00000090889	si:ch211-132p1.3	si:ch211-132p1.3	1.85	2.09936	-1.42036	-0.506255	0.00118536
ENSDARG00000104874	fzd6	frizzled class receptor 6	5.07	5.79431	-1.42008	-0.505968	1.02959e-10
ENSDARG00000067591	puraa	purine-rich element binding protein Aa	2.99	3.41629	-1.41933	-0.505212	0.000196976
ENSDARG00000086944	TCF24	transcription factor 24	7.86	8.90882	-1.41933	-0.505205	0.0436515
ENSDARG00000113445	RF00003		841.51	956.891	-1.41818	-0.504043	2.74624e-32
ENSDARG00000035009	trim35-27	tripartite motif containing 35-27	0.99	1.13867	-1.41816	-0.504016	0.027786
ENSDARG00000093125	RANBP2	RAN binding protein 2	10.44	11.8981	-1.41796	-0.503812	5.97058e-53
ENSDARG00000089505	bod1l1	biorientation of chromosomes in cell division 1-like 1	5.77	6.55821	-1.41705	-0.502886	2.84713e-23
ENSDARG00000101282	zswim6	zinc finger, SWIM-type containing 6	2.7	3.06395	-1.41543	-0.501238	4.9293e-27
ENSDARG00000101873	dtwd2	DTW domain containing 2	1.28	1.44832	-1.41528	-0.501083	0.00140703
ENSDARG00000113323	RF00017		1137.12	1292.57	-1.41492	-0.500723	6.15907e-17
ENSDARG00000045898	si:ch211-152c2.3	si:ch211-152c2.3	8.8	10.0723	-1.41471	-0.500506	2.20531e-06
ENSDARG00000067520	zgc:158482	zgc:158482	3.76	4.2857	-1.41402	-0.499799	2.40687e-06
ENSDARG00000055014	si:dkey-33m11.8	si:dkey-33m11.8	1.44	1.63063	-1.41279	-0.498543	0.00121854
ENSDARG00000113768	CABZ01058046.1	phosphofurin acidic cluster sorting protein 1-like	3.13	3.56611	-1.41201	-0.497752	2.30339e-07
ENSDARG00000112413	RF00017		550.81	623.903	-1.4119	-0.49764	4.35576e-08
ENSDARG00000058830	zdhhc3b	zinc finger, DHHC-type containing 3b	4.66	5.29488	-1.41181	-0.497542	2.8301e-10
ENSDARG00000099123	hist1h2a4	histone cluster 1 H2A family member 4	478.34	542.583	-1.41166	-0.497396	1.58107e-47
ENSDARG00000117758	CABZ01050280.1		3.62	4.10502	-1.41004	-0.495739	8.95876e-15
ENSDARG00000103095	tbk1	TANK-binding kinase 1	5.98	6.79672	-1.41003	-0.495721	1.54287e-18
ENSDARG00000016212	nup214	nucleoporin 214	2.96	3.36222	-1.40883	-0.494495	4.99053e-12
ENSDARG00000031683	fosab	v-fos FBJ murine osteosarcoma viral oncogene homolog Ab	9.52	10.8098	-1.40842	-0.494081	0.0454635
ENSDARG00000112681	CABZ01080371.2	wu:fj30f06	2.89	3.28381	-1.40817	-0.49382	0.0563214
ENSDARG00000023659	gabpb1	GA binding protein transcription factor subunit beta 1	1.48	1.66838	-1.40787	-0.493512	0.000609271
ENSDARG00000117307	CU207269.2		6.8	7.73513	-1.40777	-0.493416	1.76223e-05
ENSDARG00000098595	hist1h2a11	histone cluster 1 H2A family member 11	98.77	111.629	-1.40755	-0.49319	1.22678e-13
ENSDARG00000104347	rtn4b	reticulon 4b	12.97	14.6919	-1.40742	-0.493048	1.16424e-25
ENSDARG00000077839	dhx30	DEAH (Asp-Glu-Ala-His) box helicase 30	1.32	1.48609	-1.40686	-0.49248	3.27225e-07
ENSDARG00000061763	spata5l1	spermatogenesis associated 5-like 1	2.38	2.69468	-1.4061	-0.491697	3.45881e-07
ENSDARG00000036060	exosc6	exosome component 6	7.7	8.73446	-1.40596	-0.491551	0.00530226
ENSDARG00000039951	si:ch211-87j1.4	si:ch211-87j1.4	2.43	2.74504	-1.4057	-0.491285	7.06708e-05
ENSDARG00000042010	pklr	pyruvate kinase L/R	9.04	10.1686	-1.40554	-0.491125	2.2463e-11
ENSDARG00000102317	rpl26	ribosomal protein L26	154.87	174.759	-1.40541	-0.490986	6.76219e-103
ENSDARG00000087476	cbln20	cerebellin 20	1.55	1.75366	-1.4053	-0.490875	0.0355701
ENSDARG00000113131	RF00017		80.15	89.7023	-1.40516	-0.490739	7.65775e-05
ENSDARG00000007955	iars	isoleucyl-tRNA synthetase	8.43	9.51218	-1.40511	-0.490688	2.03416e-79
ENSDARG00000086411	srsf10b	serine/arginine-rich splicing factor 10b	3.81	4.30185	-1.40502	-0.49059	2.23997e-06
ENSDARG00000111939	atf4a	activating transcription factor 4a	104.74	118.216	-1.40439	-0.489939	6.54186e-59
ENSDARG00000114169	HIST2H3C (1 of many)	histone cluster 2 H3 family member c	975.45	1100.12	-1.40345	-0.488976	3.42702e-58
ENSDARG00000074745	zmp:0000000760	zmp:0000000760	6.44	7.26639	-1.40244	-0.48794	4.78039e-50
ENSDARG00000078835	mrpl58	mitochondrial ribosomal protein L58	4.79	5.36015	-1.40119	-0.486652	0.00225471
ENSDARG00000012025	hs6st2	heparan sulfate 6-O-sulfotransferase 2	11.37	12.8201	-1.40113	-0.486588	5.2101e-15
ENSDARG00000056541	nr0b1	nuclear receptor subfamily 0, group B, member 1	2.4	2.70587	-1.4011	-0.486555	0.0215306
ENSDARG00000094908	lingo4a	leucine rich repeat and Ig domain containing 4a	0.73	0.814023	-1.40045	-0.485887	0.00987104
ENSDARG00000098081	FO704905.1	gamma-aminobutyric acid receptor subunit rho-1-like	3.05	3.42138	-1.40032	-0.485759	1.71502e-06
ENSDARG00000110040	CABZ01092781.1		4.8	5.39913	-1.40012	-0.48555	2.26581e-35
ENSDARG00000096454	ap1m2	adaptor related protein complex 1 subunit mu 2	3	3.37272	-1.39952	-0.484929	1.59245e-05
ENSDARG00000045444	fzd8a	frizzled class receptor 8a	30.41	34.1198	-1.39911	-0.484511	7.32336e-18
ENSDARG00000070280	hist1h2a3	histone cluster 1 H2A family member 3	256.27	288.062	-1.39703	-0.48236	6.42937e-28
ENSDARG00000059836	ddit3	DNA-damage-inducible transcript 3	31.29	35.0628	-1.39657	-0.481891	2.14451e-21
ENSDARG00000101794	atp6v0e1	ATPase H+ transporting V0 subunit e1	70.89	79.4935	-1.3964	-0.481712	2.83286e-99
ENSDARG00000039963	fgfbp1b	fibroblast growth factor binding protein 1b	5.84	6.45104	-1.39607	-0.481372	0.0904746
ENSDARG00000058160	tnfaip2b	tumor necrosis factor, alpha-induced protein 2b	3.49	3.91151	-1.39517	-0.480441	1.7938e-09
ENSDARG00000100223	gpa33a	glycoprotein A33 (transmembrane), paralog a	19.11	21.4671	-1.39451	-0.479763	5.42305e-18
ENSDARG00000113707	si:ch211-113a14.19	si:ch211-113a14.19	555.84	622.755	-1.39449	-0.479735	1.07029e-38
ENSDARG00000116713	si:ch73-265d7.2	si:ch73-265d7.2	2.2	2.45634	-1.39434	-0.479582	7.81931e-05
ENSDARG00000036237	slc27a2a	solute carrier family 27 (fatty acid transporter), member 2a	19.94	22.3267	-1.39418	-0.47942	8.28598e-42
ENSDARG00000111942	si:ch73-262h23.4	si:ch73-262h23.4	6.99	7.85259	-1.39411	-0.479344	1.02959e-10
ENSDARG00000099755	pfklb	phosphofructokinase, liver b	5.32	5.95078	-1.39311	-0.478304	1.43204e-23
ENSDARG00000105544	si:ch1073-363c19.3	si:ch1073-363c19.3	9.58	10.7715	-1.393	-0.478193	0.0217284
ENSDARG00000105314	hist1h2a4	histone cluster 1 H2A family member 4	217.19	243.633	-1.39294	-0.478134	5.61144e-21
ENSDARG00000075754	mri1	methylthioribose-1-phosphate isomerase 1	9.72	10.8715	-1.39257	-0.477746	7.34223e-37
ENSDARG00000001549	sp3a	sp3a transcription factor	8.67	9.69124	-1.39253	-0.477712	4.18481e-26
ENSDARG00000114022	WDR1	WD repeat domain 1	6.64	7.44148	-1.39222	-0.477389	2.84434e-23
ENSDARG00000053987	htr1b	5-hydroxytryptamine (serotonin) receptor 1B	5.93	6.63943	-1.39218	-0.477346	0.0171673
ENSDARG00000070220	pou3f2a	POU class 3 homeobox 2a	16.07	18.0228	-1.39214	-0.477307	1.97289e-09
ENSDARG00000098419	RF00067	small nucleolar RNA, C/D box 15B	54.51	60.657	-1.3906	-0.475709	0.0183957
ENSDARG00000076111	CABZ01072254.1	glucoside xylosyltransferase 1a	2.7	3.02797	-1.38975	-0.47483	0.00622491
ENSDARG00000111638	CABZ01040998.1		2.57	2.89191	-1.38961	-0.474682	0.000261168
ENSDARG00000056130	neurog1	neurogenin 1	9.42	10.4727	-1.3895	-0.474562	0.0022617
ENSDARG00000078600	ldlrad3	low density lipoprotein receptor class A domain containing 3	7.87	8.80033	-1.38945	-0.474515	6.36142e-10
ENSDARG00000105397	si:ch211-113a14.22	si:ch211-113a14.22	213.06	237.848	-1.38899	-0.474037	1.80483e-22
ENSDARG00000109401	RF00017		586.88	652.39	-1.38875	-0.473792	2.41024e-25
ENSDARG00000098790	sowahca	sosondowah ankyrin repeat domain family Ca	2.15	2.39385	-1.38864	-0.473677	0.000702573
ENSDARG00000104246	exosc3	exosome component 3	2.34	2.62806	-1.38837	-0.473389	0.0128975
ENSDARG00000045801	fbxl14b	F-box and leucine-rich repeat protein 14b	28.77	31.9596	-1.38775	-0.472743	3.28969e-14
ENSDARG00000021557	wdr45b	WD repeat domain 45B	14.19	15.8788	-1.3874	-0.472379	3.86061e-11
ENSDARG00000117636	FP236157.7		1.51	1.68828	-1.3873	-0.472282	3.70118e-10
ENSDARG00000105657	si:cabz01080528.1	si:cabz01080528.1	3.49	3.89793	-1.38697	-0.471939	1.99881e-10
ENSDARG00000117001	CABZ01086812.1		1.19	1.3327	-1.38632	-0.471262	0.000533389
ENSDARG00000101291	txndc11	thioredoxin domain containing 11	5.27	5.86973	-1.38613	-0.471061	4.77428e-11
ENSDARG00000076780	acadsb	acyl-CoA dehydrogenase short/branched chain	6.02	6.70937	-1.38583	-0.470751	1.58976e-12
ENSDARG00000117321	CZQB01066256.1		2.13	2.39129	-1.38548	-0.47039	0.0420908
ENSDARG00000042014	cyp11c1	cytochrome P450, family 11, subfamily C, polypeptide 1	1.85	2.04701	-1.3854	-0.470299	1.77847e-05
ENSDARG00000114352	RF00017		805.36	896.401	-1.38514	-0.470027	9.15886e-11
ENSDARG00000105648	si:cabz01102082.1	si:cabz01102082.1	5.71	6.36936	-1.38468	-0.469552	3.6867e-07
ENSDARG00000090544	CABZ01085658.1	protein ANTAGONIST OF LIKE HETEROCHROMATIN PROTEIN 1-like	4.95	5.48979	-1.38462	-0.469492	3.09283e-06
ENSDARG00000077982	elf3	E74-like factor 3 (ets domain transcription factor, epithelial-specific )	9.51	10.5258	-1.38462	-0.46949	5.84625e-08
ENSDARG00000094514	si:dkey-7l6.3	si:dkey-7l6.3	4.57	5.09058	-1.38425	-0.469101	4.3786e-06
ENSDARG00000098174	CABZ01088274.1	acyl-CoA dehydrogenase, short/branched chain-like	8.14	9.07949	-1.38358	-0.468409	1.28545e-07
ENSDARG00000075339	ipp	intracisternal A particle-promoted polypeptide	1.71	1.90247	-1.3833	-0.468109	5.23723e-09
ENSDARG00000102546	cdk11b	cyclin-dependent kinase 11B	7.48	8.32545	-1.38319	-0.467996	6.13247e-17
ENSDARG00000097533	BX571880.1		3.35	3.73167	-1.38271	-0.467494	0.000858346
ENSDARG00000097826	si:dkey-239b22.2	si:dkey-239b22.2	2.71	3.0144	-1.38212	-0.466881	0.0248365
ENSDARG00000035808	clcn4	chloride channel, voltage-sensitive 4	3.91	4.3489	-1.3813	-0.466024	8.12776e-13
ENSDARG00000100371	eef2b	eukaryotic translation elongation factor 2b	266.85	295.724	-1.38117	-0.465895	6.59953e-120
ENSDARG00000112593	hist1h2a3	histone cluster 1 H2A family member 3	1116.38	1239.3	-1.38116	-0.465882	7.90636e-53
ENSDARG00000099596	btd	biotinidase	2.35	2.60733	-1.38114	-0.465858	0.00448346
ENSDARG00000078966	rbm15b	RNA binding motif protein 15B	8.29	9.20737	-1.381	-0.465712	1.57127e-09
ENSDARG00000089354	tspan4a	tetraspanin 4a	4.44	4.91473	-1.38075	-0.465451	3.78233e-17
ENSDARG00000016343	zgc:92518	zgc:92518	4.64	5.10125	-1.3797	-0.46435	2.83784e-05
ENSDARG00000090234	bmf1	BCL2 modifying factor 1	0.92	1.0079	-1.37968	-0.464331	0.0236253
ENSDARG00000019418	kcnj2a	potassium inwardly-rectifying channel, subfamily J, member 2a	8.8	9.75038	-1.37935	-0.46399	0.00154442
ENSDARG00000036239	gatm	glycine amidinotransferase (L-arginine:glycine amidinotransferase)	62.72	69.4184	-1.37928	-0.463912	4.97317e-88
ENSDARG00000058371	krt5	keratin 5	207.85	230.004	-1.37891	-0.463525	8.84624e-10
ENSDARG00000069968	pcsk7	proprotein convertase subtilisin/kexin type 7	3.05	3.39439	-1.37889	-0.463511	3.66962e-12
ENSDARG00000098724	rgrb	retinal G protein coupled receptor b	10.45	11.6041	-1.37858	-0.463186	4.05914e-11
ENSDARG00000099390	lama2	laminin, alpha 2	5.51	6.10051	-1.37849	-0.463086	2.90344e-62
ENSDARG00000067859	scospondin	subcommissural organ spondin	0.42	0.466662	-1.37833	-0.462918	2.28377e-13
ENSDARG00000117555	FP236157.6		3.23	3.61844	-1.37829	-0.462878	0.0077652
ENSDARG00000051880	kcnj11	potassium inwardly-rectifying channel, subfamily J, member 11	13.54	14.9765	-1.37798	-0.46255	0.000587581
ENSDARG00000075046	rnf151	ring finger protein 151	2.02	2.23831	-1.37783	-0.462402	0.00229089
ENSDARG00000111043	FO681288.3		1.63	1.81073	-1.37781	-0.462378	0.0271017
ENSDARG00000109737	zgc:171759	zgc:171759	1063.16	1175.8	-1.37753	-0.462084	1.06517e-59
ENSDARG00000095826	smdt1a	single-pass membrane protein with aspartate-rich tail 1a	5.22	5.77817	-1.37731	-0.461856	0.000191319
ENSDARG00000099650	CABZ01079663.1		1.76	1.94357	-1.37722	-0.46176	0.000154368
ENSDARG00000079795	CABZ01033206.1	V-set and transmembrane domain containing 5	4.23	4.67287	-1.37679	-0.461305	0.00315902
ENSDARG00000091697	RF00017		662.56	731.359	-1.37675	-0.461269	7.743e-27
ENSDARG00000117754	CU207269.3		1.11	1.22997	-1.37644	-0.460943	0.0156998
ENSDARG00000026611	socs3b	suppressor of cytokine signaling 3b	6.2	6.86906	-1.37629	-0.460788	1.26679e-21
ENSDARG00000033579	mtrf1	mitochondrial translational release factor 1	1.29	1.42037	-1.37615	-0.460634	0.0240837
ENSDARG00000113481	si:ch211-113a14.19	si:ch211-113a14.19	1046.1	1156.59	-1.37614	-0.460622	1.44049e-56
ENSDARG00000079065	zgc:172215	zgc:172215	4.63	5.13222	-1.37592	-0.460399	9.57578e-08
ENSDARG00000111587	CABZ01103860.1		3.97	4.39782	-1.37575	-0.460219	0.000192981
ENSDARG00000075454	hdc	histidine decarboxylase	1.01	1.1067	-1.37535	-0.459797	0.0282239
ENSDARG00000053966	cyp17a2	cytochrome P450, family 17, subfamily A, polypeptide 2	0.22	0.237333	-1.37534	-0.459784	0.0207115
ENSDARG00000115906	FP016005.2		0.85	0.921493	-1.37533	-0.459774	0.0674642
ENSDARG00000043963	si:ch211-241j12.3	si:ch211-241j12.3	1.2	1.32792	-1.3751	-0.459541	3.10658e-06
ENSDARG00000006385	triobpb	TRIO and F-actin binding protein b	2.34	2.58866	-1.37505	-0.459483	1.494e-06
ENSDARG00000036968	si:ch1073-416d2.3	si:ch1073-416d2.3	1.54	1.68601	-1.3746	-0.45901	0.0837158
ENSDARG00000101720	CU459186.2	Histone H3.2	883.94	972.454	-1.37368	-0.458044	1.41738e-53
ENSDARG00000101256	CABZ01085052.1		11.34	12.5205	-1.37321	-0.457555	4.96399e-37
ENSDARG00000006990	creld1b	cysteine-rich with EGF-like domains 1b	5.87	6.48114	-1.37313	-0.457466	2.83568e-09
ENSDARG00000006003	mycla	MYCL proto-oncogene, bHLH transcription factor a	10.03	11.0448	-1.37299	-0.457324	1.29146e-07
ENSDARG00000077403	col8a1a	collagen, type VIII, alpha 1a	6.2	6.83731	-1.3724	-0.456696	1.07407e-14
ENSDARG00000090145	tmem240b	transmembrane protein 240b	1.75	1.95626	-1.3719	-0.45617	0.0157029
ENSDARG00000092766	si:dkeyp-68b7.7	si:dkeyp-68b7.7	2.56	2.80579	-1.37134	-0.455589	0.00439588
ENSDARG00000114796	JMY	junction mediating and regulatory protein, p53 cofactor	2.34	2.57781	-1.3705	-0.454703	7.08289e-10
ENSDARG00000037079	cfap36	cilia and flagella associated protein 36	5.03	5.55246	-1.37019	-0.45438	2.60067e-05
ENSDARG00000023495	ift74	intraflagellar transport 74	2.61	2.87844	-1.36973	-0.45389	1.37483e-10
ENSDARG00000108788	ARSB	arylsulfatase B	2.39	2.64079	-1.36971	-0.453874	8.05299e-05
ENSDARG00000113721	HPDL	4-hydroxyphenylpyruvate dioxygenase like	0.8	0.885346	-1.36956	-0.453711	0.0267803
ENSDARG00000103432	exosc4	exosome component 4	7.78	8.56382	-1.36856	-0.452662	4.30148e-06
ENSDARG00000007241	mycb	MYC proto-oncogene, bHLH transcription factor b	31.19	34.3794	-1.36844	-0.452529	2.79258e-12
ENSDARG00000097901	si:ch73-90p23.1	si:ch73-90p23.1	0.77	0.843796	-1.36784	-0.451905	0.0405586
ENSDARG00000036359	riox2	ribosomal oxygenase 2	2.27	2.48381	-1.3677	-0.451747	0.00669781
ENSDARG00000080823	RF00045		1237.08	1358.57	-1.36756	-0.451607	1.74079e-45
ENSDARG00000099568	CABZ01071056.1	cyclin and CBS domain divalent metal cation transport mediator 3	6.61	7.26949	-1.36745	-0.451486	1.08403e-18
ENSDARG00000112691	st7	suppression of tumorigenicity 7	7.14	7.83528	-1.36739	-0.451423	1.92701e-08
ENSDARG00000090876	si:dkey-217f16.5	si:dkey-217f16.5	0.88	0.964685	-1.36736	-0.451395	0.000225972
ENSDARG00000036670	aplnrb	apelin receptor b	12.92	14.1248	-1.36735	-0.451385	9.36738e-06
ENSDARG00000005355	larp6a	La ribonucleoprotein domain family, member 6a	4.22	4.62975	-1.36718	-0.451207	2.98151e-16
ENSDARG00000013430	bhmt	betaine-homocysteine methyltransferase	443.94	487.139	-1.36715	-0.451171	1.10391e-94
ENSDARG00000114472	ctxn3	cortexin 3	1.74	1.91898	-1.36682	-0.450819	0.0451184
ENSDARG00000086539	CABZ01115881.1	SH2 domain containing 3A	2.12	2.33326	-1.36651	-0.4505	2.7341e-06
ENSDARG00000068261	pros1	protein S	2.13	2.34136	-1.36643	-0.450416	9.72013e-05
ENSDARG00000100084	CABZ01084603.1		3.36	3.68749	-1.3664	-0.450383	4.05168e-19
ENSDARG00000052344	tbl3	transducin (beta)-like 3	4.06	4.43729	-1.36575	-0.449695	4.30485e-16
ENSDARG00000078751	tpp2	tripeptidyl peptidase 2	8.25	9.05378	-1.36572	-0.449666	3.92802e-28
ENSDARG00000102185	PCDH8	protocadherin 8	4.55	5.00398	-1.36549	-0.449415	7.34456e-10
ENSDARG00000005560	ywhah	tyrosine 3-monooxygenase/tryptophan 5-monooxygenase activation protein, eta polypeptide	84.91	93.1011	-1.36541	-0.449331	1.3873e-50
ENSDARG00000109770	CABZ01117348.1		6.55	7.18306	-1.36494	-0.448836	7.44012e-11
ENSDARG00000102788	si:zfos-128g4.1	si:zfos-128g4.1	2.15	2.38163	-1.36463	-0.448507	0.0364407
ENSDARG00000025703	dmgdh	dimethylglycine dehydrogenase	7.38	8.07988	-1.36442	-0.448286	1.4615e-29
ENSDARG00000077029	bub1	BUB1 mitotic checkpoint serine/threonine kinase	3.33	3.64015	-1.36427	-0.448127	5.27126e-18
ENSDARG00000105274	CABZ01074130.1		31	33.945	-1.36404	-0.44789	8.35901e-09
ENSDARG00000042725	cebpb	CCAAT enhancer binding protein beta	69.73	76.6273	-1.36371	-0.447535	3.50306e-14
ENSDARG00000042041	tal2	T-cell acute lymphocytic leukemia 2	27.99	30.7255	-1.3635	-0.447319	0.000106955
ENSDARG00000024771	slc24a5	solute carrier family 24 (sodium/potassium/calcium exchanger), member 5	1.63	1.7856	-1.36311	-0.446907	4.18368e-05
ENSDARG00000063527	elmo2	engulfment and cell motility 2	6.27	6.87372	-1.36311	-0.446898	1.12098e-15
ENSDARG00000068596	cnot11	CCR4-NOT transcription complex, subunit 11	3.58	3.92754	-1.363	-0.446787	6.93213e-09
ENSDARG00000117217	CABZ01066224.1		0.98	1.08293	-1.36298	-0.446763	0.000388902
ENSDARG00000021889	gja3	gap junction protein, alpha 3	3.84	4.23109	-1.36282	-0.446591	0.0705178
ENSDARG00000067544	tcf15	transcription factor 15	9.43	10.3179	-1.36279	-0.446562	0.000598306
ENSDARG00000079483	CABZ01072096.1		10.22	11.2678	-1.36279	-0.446558	7.73829e-05
ENSDARG00000059826	crtac1a	cartilage acidic protein 1a	4.42	4.84382	-1.36262	-0.446379	1.30105e-10
ENSDARG00000099420	nme2b.2	NME/NM23 nucleoside diphosphate kinase 2b, tandem duplicate 2	421.7	461.137	-1.36221	-0.445947	3.13378e-98
ENSDARG00000104358	FP016005.1		1.82	1.98704	-1.36197	-0.445695	0.000214045
ENSDARG00000112210	RF00017		157.46	171.392	-1.36171	-0.445419	7.08364e-09
ENSDARG00000042056	mau2	MAU2 sister chromatid cohesion factor	5.97	6.54155	-1.36145	-0.445142	1.27783e-15
ENSDARG00000089517	zgc:92594	zgc:92594	4.44	4.85719	-1.36099	-0.444656	9.48808e-05
ENSDARG00000036942	gpd1c	glycerol-3-phosphate dehydrogenase 1c	7.23	7.89161	-1.3606	-0.444243	3.32614e-11
ENSDARG00000091975	AL929229.1		2.3	2.53887	-1.36046	-0.444099	0.138357
ENSDARG00000098235	actr5	ARP5 actin related protein 5 homolog	2.17	2.36404	-1.36044	-0.444071	0.000220024
ENSDARG00000093198	c3a.4	complement component c3a, duplicate 4	0.65	0.712572	-1.36016	-0.443774	6.04617e-05
ENSDARG00000075936	sugp1	SURP and G patch domain containing 1	4.27	4.63315	-1.35997	-0.443575	9.05893e-05
ENSDARG00000058369	mex3b	mex-3 RNA binding family member B	50.08	54.6273	-1.35962	-0.443203	5.1584e-33
ENSDARG00000104069	rnf170	ring finger protein 170	5.88	6.42506	-1.3596	-0.443184	1.84813e-07
ENSDARG00000111822	CABZ01102057.1		2.83	3.04038	-1.35909	-0.442637	0.0543769
ENSDARG00000110997	VMAC	vimentin type intermediate filament associated coiled-coil protein	1.74	1.90456	-1.35808	-0.441569	0.0651723
ENSDARG00000101021	slc22a5	solute carrier family 22 (organic cation/carnitine transporter), member 5	0.8	0.878964	-1.35793	-0.441413	0.0183543
ENSDARG00000102277	lama1	laminin, alpha 1	2.51	2.74082	-1.35766	-0.441118	5.65085e-36
ENSDARG00000026090	adprm	ADP-ribose/CDP-alcohol diphosphatase, manganese-dependent	2.59	2.81379	-1.35712	-0.440546	0.053349
ENSDARG00000029018	cdkn1ba	cyclin-dependent kinase inhibitor 1Ba	24.66	26.9592	-1.35697	-0.440387	3.99195e-12
ENSDARG00000045873	frs2a	fibroblast growth factor receptor substrate 2a	4.14	4.51619	-1.35644	-0.439823	6.24765e-06
ENSDARG00000100954	wars	tryptophanyl-tRNA synthetase	25.85	28.2144	-1.35627	-0.439647	2.2125e-06
ENSDARG00000043627	tbc1d9	TBC1 domain family, member 9 (with GRAM domain)	5.56	6.07244	-1.35614	-0.439503	3.59984e-23
ENSDARG00000069977	myg1	melanocyte proliferating gene 1	12.21	13.3244	-1.35604	-0.439402	2.23343e-11
ENSDARG00000056468	asb16	ankyrin repeat and SOCS box containing 16	0.74	0.802708	-1.356	-0.439362	0.0379407
ENSDARG00000114895	si:ch211-113a14.22	si:ch211-113a14.22	1644.58	1790.32	-1.35584	-0.439184	3.40396e-71
ENSDARG00000117504	CABZ01072084.1	huntingtin-interacting protein 1-related protein-like	1.24	1.32618	-1.35568	-0.439021	0.0224118
ENSDARG00000105428	si:zfos-1837d3.1	si:zfos-1837d3.1	34.22	37.3216	-1.35531	-0.438627	5.1564e-15
ENSDARG00000006008	dct	dopachrome tautomerase	7.72	8.40555	-1.35524	-0.438547	3.589e-31
ENSDARG00000075482	zgc:173587	zgc:173587	184.56	200.696	-1.35497	-0.438256	4.21548e-41
ENSDARG00000092469	fndc7rs1	fibronectin type III domain containing 7, related sequence 1	1.77	1.93899	-1.35495	-0.43824	0.00679266
ENSDARG00000098013	si:ch211-130m23.5	si:ch211-130m23.5	13.78	15.0098	-1.35489	-0.438179	3.30653e-07
ENSDARG00000101831	irx1a	iroquois homeobox 1a	14.38	15.6618	-1.35478	-0.438055	9.35811e-11
ENSDARG00000100252	capzb	capping actin protein of muscle Z-line subunit beta	28.73	31.2818	-1.35475	-0.438027	6.1181e-49
ENSDARG00000017219	pabpc1a	poly(A) binding protein, cytoplasmic 1a	48.33	52.5671	-1.35444	-0.437696	2.61724e-77
ENSDARG00000105029	TPPP	tubulin polymerization promoting protein	5.84	6.38127	-1.3544	-0.437649	2.30456e-05
ENSDARG00000100185	elovl7b	ELOVL fatty acid elongase 7b	8.33	9.13953	-1.35423	-0.437468	0.00656428
ENSDARG00000020298	btg2	B-cell translocation gene 2	27.88	30.4112	-1.35421	-0.437449	6.2657e-15
ENSDARG00000113733	RF00017		403.55	437.828	-1.3542	-0.437437	0.00661592
ENSDARG00000045019	aamp	angio-associated, migratory cell protein	7.43	8.0906	-1.35401	-0.437239	1.05196e-11
ENSDARG00000095351	CU914776.1		4.53	4.92189	-1.35386	-0.437078	0.000299422
ENSDARG00000075400	fbxo33	F-box protein 33	7.95	8.64792	-1.35357	-0.43677	1.36504e-10
ENSDARG00000082321	RF00004		536.23	581.258	-1.35352	-0.436714	0.0023851
ENSDARG00000117258	FP236157.4		2.28	2.49456	-1.35339	-0.436582	0.00489166
ENSDARG00000078520	zgc:113921	zgc:113921	3.68	4.00253	-1.35332	-0.436498	2.326e-06
ENSDARG00000089888	daglb	diacylglycerol lipase, beta	6.32	6.87183	-1.35322	-0.436401	1.12355e-16
ENSDARG00000105408	BX248082.1		4.21	4.54519	-1.35181	-0.434897	0.000548177
ENSDARG00000115919	RF00017		40.44	43.8218	-1.35107	-0.434103	0.00840972
ENSDARG00000101616	arfgap1	ADP-ribosylation factor GTPase activating protein 1	18.13	19.7376	-1.35095	-0.433976	8.63285e-14
ENSDARG00000009653	lhfpl2a	LHFPL tetraspan subfamily member 2a	3.73	4.05468	-1.35088	-0.433903	3.04216e-05
ENSDARG00000037475	foxb2	forkhead box B2	4.09	4.46724	-1.35087	-0.433887	0.177272
ENSDARG00000086881	ier2b	immediate early response 2b	23.36	25.3963	-1.35069	-0.433701	7.65674e-05
ENSDARG00000030449	crabp2b	cellular retinoic acid binding protein 2, b	5.98	6.50256	-1.35065	-0.433656	7.30986e-08
ENSDARG00000112375	CR762436.1	Histone H3.2	675.7	732.447	-1.35009	-0.433052	1.47709e-37
ENSDARG00000088549	si:ch1073-390k14.1	si:ch1073-390k14.1	0.37	0.395752	-1.35003	-0.432988	0.0750236
ENSDARG00000045911	tulp4a	tubby like protein 4a	7.66	8.3154	-1.35001	-0.432965	1.82451e-25
ENSDARG00000060018	si:ch1073-44g3.1	si:ch1073-44g3.1	35.01	38.0287	-1.34987	-0.432826	7.08611e-10
ENSDARG00000086735	si:ch1073-111c8.3	si:ch1073-111c8.3	5.18	5.63135	-1.34982	-0.432768	1.3793e-21
ENSDARG00000043066	nog2	noggin 2	10.96	11.9017	-1.34954	-0.432472	0.000225972
ENSDARG00000088785	RF00017		678.64	733.294	-1.34908	-0.431978	2.38251e-20
ENSDARG00000055160	chadla	chondroadherin-like a	0.65	0.696277	-1.34893	-0.431815	0.0543367
ENSDARG00000101434	slc39a3	solute carrier family 39 (zinc transporter), member 3	3.7	4.0183	-1.34866	-0.431522	0.0544791
ENSDARG00000076389	si:dkey-217f16.6	si:dkey-217f16.6	2.49	2.69893	-1.3486	-0.431458	2.43709e-09
ENSDARG00000042259	tgfbr1b	transforming growth factor, beta receptor 1 b	4.1	4.43473	-1.34827	-0.431109	4.2686e-21
ENSDARG00000088686	hist1h2a11	histone cluster 1 H2A family member 11	221.11	240.077	-1.3482	-0.431034	6.83196e-17
ENSDARG00000068082	wbp4	WW domain binding protein 4	4.3	4.68606	-1.34771	-0.430514	0.0258279
ENSDARG00000056151	tyrp1b	tyrosinase-related protein 1b	19.73	21.3694	-1.34743	-0.43021	9.61811e-32
ENSDARG00000032353	tiprl	TIP41, TOR signaling pathway regulator-like (S. cerevisiae)	4.87	5.26404	-1.34727	-0.430039	3.81569e-06
ENSDARG00000007693	nfkbiab	nuclear factor of kappa light polypeptide gene enhancer in B-cells inhibitor, alpha b	17.71	19.1921	-1.34716	-0.429921	8.34748e-19
ENSDARG00000062152	chaf1a	chromatin assembly factor 1, subunit A (p150)	2.07	2.2394	-1.34678	-0.429517	1.26374e-09
ENSDARG00000074571	gpaa1	glycosylphosphatidylinositol anchor attachment 1	3.6	3.90734	-1.34661	-0.42933	5.12419e-09
ENSDARG00000054906	ier5l	immediate early response 5-like	21.8	23.4594	-1.34653	-0.429245	1.1333e-08
ENSDARG00000005468	irf2bp1	interferon regulatory factor 2 binding protein 1	10.39	11.2451	-1.34651	-0.42923	4.02517e-14
ENSDARG00000038667	fggy	FGGY carbohydrate kinase domain containing	6.64	7.15707	-1.34621	-0.428898	0.000129798
ENSDARG00000110019	CABZ01079267.1		0.99	1.08047	-1.34607	-0.428751	0.00095709
ENSDARG00000037783	proza	protein Z, vitamin K-dependent plasma glycoprotein a	10.19	11.021	-1.34606	-0.428738	1.35729e-18
ENSDARG00000098313	nadka	NAD kinase a	5.19	5.63911	-1.34571	-0.428371	0.000117806
ENSDARG00000052190	fdx2	ferredoxin 2	6.96	7.50759	-1.34555	-0.428191	0.000282143
ENSDARG00000096578	cul4a	cullin 4A	10.82	11.7143	-1.34545	-0.428086	2.43132e-16
ENSDARG00000011999	ybey	ybeY metalloendoribonuclease	2.83	3.07576	-1.34536	-0.42799	0.015622
ENSDARG00000036232	trpm7	transient receptor potential cation channel, subfamily M, member 7	3.88	4.18301	-1.34535	-0.427981	1.37138e-26
ENSDARG00000052638	fam210b	family with sequence similarity 210, member B	2.65	2.84751	-1.34473	-0.427318	0.00111204
ENSDARG00000110269	tmem107	transmembrane protein 107	3.97	4.32617	-1.3446	-0.427178	0.0282214
ENSDARG00000099517	adssl1	adenylosuccinate synthase like 1	17.16	18.5295	-1.34453	-0.427099	1.66473e-56
ENSDARG00000098934	rrp7a	ribosomal RNA processing 7 homolog A	7.76	8.37666	-1.34403	-0.426564	0.000168899
ENSDARG00000111964	zgc:171759	zgc:171759	964.15	1041.39	-1.3439	-0.426425	5.14021e-43
ENSDARG00000113858	AL928650.4		103.02	110.891	-1.34352	-0.426015	0.00550892
ENSDARG00000101347	CABZ01068251.1		2.1	2.25968	-1.34283	-0.425276	5.81626e-05
ENSDARG00000018124	psmd3	proteasome 26S subunit, non-ATPase 3	21.3	23.0111	-1.34282	-0.425266	4.11541e-29
ENSDARG00000104493	LO018176.1	TBC1 domain family member 8	2.56	2.75341	-1.34239	-0.424805	5.01012e-12
ENSDARG00000017720	si:ch211-106h11.1	si:ch211-106h11.1	0.66	0.709939	-1.34196	-0.424338	0.0130616
ENSDARG00000103017	xkr5a	XK related 5a	2.21	2.38982	-1.34172	-0.424083	0.0172034
ENSDARG00000102119	si:ch73-359m17.2	si:ch73-359m17.2	0.81	0.876959	-1.34148	-0.423831	0.0703779
ENSDARG00000086571	kcna7	potassium voltage-gated channel, shaker-related subfamily, member 7	4	4.33147	-1.34046	-0.422728	0.00643071
ENSDARG00000113868	RF00017		63.34	68.1143	-1.34033	-0.422586	0.000664207
ENSDARG00000025428	socs3a	suppressor of cytokine signaling 3a	15.63	16.9084	-1.34032	-0.422572	7.60061e-07
ENSDARG00000053563	ms4a17a.12	membrane-spanning 4-domains, subfamily A, member 17A.12	0.51	0.548147	-1.3401	-0.422341	0.0197228
ENSDARG00000105570	crestin	crestin	4.59	4.95288	-1.33957	-0.421773	0.000396164
ENSDARG00000075141	gprc5bb	G protein-coupled receptor, class C, group 5, member Bb	0.8	0.857218	-1.33864	-0.420767	0.125235
ENSDARG00000105384	si:dkey-23a13.22	si:dkey-23a13.22	242.58	260.634	-1.3386	-0.420723	1.98223e-33
ENSDARG00000082242	RF00045		1569.07	1683.76	-1.33798	-0.420054	4.53775e-45
ENSDARG00000100259	zgc:171759	zgc:171759	174.89	187.262	-1.33785	-0.41992	1.67234e-22
ENSDARG00000037172	ddrgk1	DDRGK domain containing 1	1.31	1.41567	-1.33781	-0.419872	0.0102172
ENSDARG00000070053	foxg1d	forkhead box G1d	3.32	3.59108	-1.33757	-0.419618	0.0326905
ENSDARG00000068567	shha	sonic hedgehog a	3.77	4.04831	-1.33753	-0.419571	2.56518e-06
ENSDARG00000114719	CABZ01068246.1		2.27	2.44909	-1.33733	-0.419353	7.75953e-07
ENSDARG00000020984	slc16a10	solute carrier family 16 (aromatic amino acid transporter), member 10	6.13	6.59563	-1.33659	-0.418556	2.65277e-20
ENSDARG00000098599	CABZ01072810.1	dmX-like protein 1	3.6	3.86827	-1.33659	-0.418555	2.94432e-27
ENSDARG00000001777	nup155	nucleoporin 155	3.61	3.86942	-1.33646	-0.418421	6.51825e-21
ENSDARG00000102376	cacng2b	calcium channel, voltage-dependent, gamma subunit 2b	2.84	3.0423	-1.33646	-0.418416	6.90393e-06
ENSDARG00000071049	si:dkey-119m7.4	si:dkey-119m7.4	1.72	1.84373	-1.3364	-0.418349	0.000157408
ENSDARG00000114737	RF00017		1029.82	1104.11	-1.33627	-0.418216	4.04659e-35
ENSDARG00000114334	HIST2H3A (1 of many)	histone cluster 2 H3 family member a	789.8	847.464	-1.33623	-0.418165	5.51841e-40
ENSDARG00000087206	cct2	chaperonin containing TCP1, subunit 2 (beta)	36.82	39.4392	-1.33608	-0.418005	1.43868e-08
ENSDARG00000004219	slc6a3	solute carrier family 6 (neurotransmitter transporter), member 3	0.58	0.625029	-1.33598	-0.417895	0.0298533
ENSDARG00000100304	chdh	choline dehydrogenase	2.83	3.02439	-1.33583	-0.417738	1.19674e-07
ENSDARG00000070866	tmem11	transmembrane protein 11	5.4	5.80248	-1.33567	-0.417562	9.46961e-07
ENSDARG00000113800	si:dkey-108k21.19	si:dkey-108k21.19	527.54	565.547	-1.33566	-0.417554	6.42309e-30
ENSDARG00000103775	thbs1a	thrombospondin 1a	10.53	11.2994	-1.33553	-0.417415	6.28447e-23
ENSDARG00000102657	lman2la	lectin, mannose-binding 2-like a	3.01	3.21733	-1.33503	-0.416868	0.00236204
ENSDARG00000028586	gpr135	G protein-coupled receptor 135	1.57	1.68182	-1.33402	-0.415777	0.0210067
ENSDARG00000029936	grtp1a	growth hormone regulated TBC protein 1a	1.86	1.99691	-1.33384	-0.415586	0.00787807
ENSDARG00000021032	foxd3	forkhead box D3	27.86	29.9051	-1.33377	-0.415513	2.43031e-08
ENSDARG00000112561	si:dkey-108k21.11	si:dkey-108k21.11	577.08	616.598	-1.33332	-0.415027	6.66906e-31
ENSDARG00000002299	arsh	arylsulfatase H	1.76	1.88997	-1.33327	-0.414973	1.54046e-05
ENSDARG00000088083	sik3	SIK family kinase 3	3.07	3.28963	-1.33317	-0.414857	1.67673e-33
ENSDARG00000031138	irx3b	iroquois homeobox 3b	5.06	5.40694	-1.33283	-0.414491	0.000226578
ENSDARG00000005774	ddx3xb	DEAD-box helicase 3 X-linked b	19.77	21.181	-1.3326	-0.414239	1.27581e-34
ENSDARG00000097553	BX908750.1	uncharacterized LOC110437990	3.53	3.78396	-1.33258	-0.414227	0.00237959
ENSDARG00000076299	FQ323119.1		10.05	10.7792	-1.33256	-0.4142	8.86371e-08
ENSDARG00000069823	proca1	protein interacting with cyclin A1	2.42	2.57512	-1.33213	-0.413731	0.0123576
ENSDARG00000039901	sh3gl2b	SH3 domain containing GRB2 like 2b, endophilin A1	4.98	5.34965	-1.33209	-0.413696	7.40202e-05
ENSDARG00000101626	arf6a	ADP-ribosylation factor 6a	27.02	29.0104	-1.33207	-0.413673	3.96103e-07
ENSDARG00000099080	sbno1	strawberry notch homolog 1 (Drosophila)	4.03	4.31185	-1.33164	-0.413203	1.29642e-26
ENSDARG00000084661	RF00009		548.68	587.741	-1.3315	-0.413055	1.3625e-19
ENSDARG00000117484	CABZ01052570.1		2.53	2.70149	-1.33084	-0.412335	0.0012379
ENSDARG00000020086	nuak1a	NUAK family, SNF1-like kinase, 1a	4.85	5.18635	-1.33075	-0.41224	7.13566e-10
ENSDARG00000111619	hist1h4l	histone 1, H4, like	892.87	954.049	-1.33064	-0.412119	1.01608e-37
ENSDARG00000011125	snrpb	small nuclear ribonucleoprotein polypeptides B and B1	41.4	44.2704	-1.33063	-0.412105	1.29299e-35
ENSDARG00000071042	cx28.8	connexin 28.8	1.17	1.25384	-1.33061	-0.41209	0.125754
ENSDARG00000113295	LO017802.1		5.31	5.69972	-1.33031	-0.411761	0.000183819
ENSDARG00000111934	zgc:112234	zgc:112234	1104.09	1180.24	-1.33024	-0.411681	8.40798e-42
ENSDARG00000036875	rps12	ribosomal protein S12	535.03	571.196	-1.33011	-0.41155	4.62207e-27
ENSDARG00000083400	RF00045		845.32	900.854	-1.32981	-0.411221	1.34608e-26
ENSDARG00000092499	si:ch211-183d21.1	si:ch211-183d21.1	6.41	6.83352	-1.3298	-0.41121	2.90742e-20
ENSDARG00000059854	CABZ01041604.1	E3 ubiquitin-protein ligase RNF182-like	13.48	14.5138	-1.32925	-0.41061	0.0287527
ENSDARG00000101047	rtcb	RNA 2',3'-cyclic phosphate and 5'-OH ligase	7.93	8.46072	-1.3292	-0.410557	2.36608e-11
ENSDARG00000100163	tox4b	TOX high mobility group box family member 4 b	2.16	2.30121	-1.32886	-0.410193	7.46243e-05
ENSDARG00000103610	actr8	ARP8 actin related protein 8 homolog	3.2	3.42025	-1.32866	-0.409973	3.77517e-09
ENSDARG00000076766	zgc:163061	zgc:163061	294.06	314.023	-1.32857	-0.409875	5.02586e-16
ENSDARG00000062788	irg1l	immunoresponsive gene 1, like	5.08	5.45356	-1.32839	-0.409681	0.00319519
ENSDARG00000009136	tp53bp2a	tumor protein p53 binding protein, 2a	4.35	4.65091	-1.3278	-0.409041	1.12303e-11
ENSDARG00000101560	psma1	proteasome subunit alpha 1	28.01	29.8729	-1.32755	-0.408768	4.40188e-25
ENSDARG00000069415	col17a1a	collagen, type XVII, alpha 1a	24.82	26.4296	-1.32752	-0.408733	3.85826e-07
ENSDARG00000035187	abl1	c-abl oncogene 1, non-receptor tyrosine kinase	6.58	7.0152	-1.32744	-0.408647	5.07311e-23
ENSDARG00000083108	RF00045		1456.09	1551.01	-1.32731	-0.408509	2.74878e-42
ENSDARG00000100534	irak4	interleukin-1 receptor-associated kinase 4	2.04	2.1826	-1.32706	-0.408237	0.00784336
ENSDARG00000034086	zgc:65895	zgc:65895	5.58	5.92559	-1.32704	-0.408214	0.00012593
ENSDARG00000100757	CABZ01056279.1	basonuclin 1	8.14	8.6534	-1.32579	-0.406852	5.32991e-14
ENSDARG00000111235	nrsn1	neurensin 1	12.61	13.3851	-1.32536	-0.406386	5.33817e-15
ENSDARG00000039218	gpr101	G protein-coupled receptor 101	3.24	3.45133	-1.32462	-0.40558	0.00972681
ENSDARG00000111044	RF00017		78.13	82.5624	-1.32442	-0.405363	0.127505
ENSDARG00000102711	CU138533.2		1.19	1.25269	-1.32435	-0.405284	0.172916
ENSDARG00000069649	tmem160	transmembrane protein 160	4.44	4.72243	-1.32388	-0.404774	0.000284825
ENSDARG00000117230	CU179656.2		1.48	1.5759	-1.32384	-0.404725	0.0108009
ENSDARG00000031774	pus7	pseudouridylate synthase 7	2.89	3.06878	-1.32381	-0.404693	0.000357804
ENSDARG00000091799	si:ch211-266k22.6	si:ch211-266k22.6	2.24	2.37951	-1.32374	-0.404616	0.0134016
ENSDARG00000039304	six1a	SIX homeobox 1a	16.75	17.6807	-1.32293	-0.403736	5.98517e-06
ENSDARG00000074540	gpr63	G protein-coupled receptor 63	6.85	7.28132	-1.32254	-0.403311	5.36289e-06
ENSDARG00000100028	pole2	polymerase (DNA directed), epsilon 2	1.63	1.73711	-1.32253	-0.403305	0.0957888
ENSDARG00000104138	igfbp7	insulin-like growth factor binding protein 7	4.48	4.76247	-1.3217	-0.402392	2.02076e-07
ENSDARG00000111648	hist1h2a3	histone cluster 1 H2A family member 3	770.78	818.38	-1.32138	-0.402045	1.69544e-34
ENSDARG00000116654	HIST1H2BA	histone cluster 1 H2B family member a	1173.28	1243.37	-1.32128	-0.401933	2.48145e-53
ENSDARG00000102165	sema6a	sema domain, transmembrane domain (TM), and cytoplasmic domain, (semaphorin) 6A	6.91	7.34144	-1.32111	-0.401747	4.93804e-19
ENSDARG00000063626	ddx21	DEAD (Asp-Glu-Ala-Asp) box helicase 21	23.02	24.4339	-1.32089	-0.401515	2.26729e-29
ENSDARG00000093480	pamr1	peptidase domain containing associated with muscle regeneration 1	1.81	1.90407	-1.32067	-0.401265	7.72134e-07
ENSDARG00000037837	ogfr	opioid growth factor receptor	5.93	6.2907	-1.32059	-0.401184	1.65882e-09
ENSDARG00000103817	tmem42b	transmembrane protein 42b	3.85	4.09356	-1.32045	-0.401025	0.00470095
ENSDARG00000060068	fam98b	family with sequence similarity 98, member B	2.72	2.87163	-1.32041	-0.40099	0.00918247
ENSDARG00000014556	serpinb1l3	serpin peptidase inhibitor, clade B (ovalbumin), member 1, like 3	3.5	3.72353	-1.32029	-0.400851	1.80784e-05
ENSDARG00000115424	CABZ01083778.1		2.47	2.62329	-1.31978	-0.4003	0.00017584
ENSDARG00000034572	gpr143	G protein-coupled receptor 143	0.76	0.807306	-1.31971	-0.400221	0.000134778
ENSDARG00000105154	creg1	cellular repressor of E1A-stimulated genes 1	3.51	3.74695	-1.31962	-0.400117	0.0100544
ENSDARG00000111704	CABZ01096573.1		8.75	9.32607	-1.31957	-0.400068	2.98262e-05
ENSDARG00000099380	rpl13	ribosomal protein L13	212.9	225.485	-1.3193	-0.399775	3.20617e-81
ENSDARG00000105359	FP325123.1	Histone H3.2	466.42	493.458	-1.31914	-0.399596	9.80672e-27
ENSDARG00000113399	hist1h2a4	histone cluster 1 H2A family member 4	577.24	611.11	-1.31893	-0.399363	6.37223e-30
ENSDARG00000102325	ehmt2	euchromatic histone-lysine N-methyltransferase 2	2.8	2.97341	-1.31882	-0.399245	8.45734e-09
ENSDARG00000098237	fbn2b	fibrillin 2b	16.74	17.7117	-1.31869	-0.399103	1.76189e-95
ENSDARG00000056248	si:dkey-183i3.5	si:dkey-183i3.5	93.8	99.1658	-1.3183	-0.398674	7.11625e-14
ENSDARG00000109743	BX324227.2		8.99	9.4688	-1.31803	-0.398382	1.60122e-07
ENSDARG00000110949	BX324227.3		8.99	9.4688	-1.31803	-0.398382	1.60122e-07
ENSDARG00000099397	cfap410	si:cabz01080295.1	3.79	4.01239	-1.31755	-0.397856	0.011367
ENSDARG00000053375	nptxrb	neuronal pentraxin receptor b	4.37	4.63036	-1.31718	-0.397455	8.38396e-06
ENSDARG00000079610	akap9	A kinase (PRKA) anchor protein 9	7.94	8.40609	-1.31674	-0.396969	1.98057e-28
ENSDARG00000058270	COLGALT1 (1 of many)	collagen beta(1-O)galactosyltransferase 1	4.57	4.83307	-1.31625	-0.396429	1.71584e-14
ENSDARG00000031203	commd1	copper metabolism (Murr1) domain containing 1	2.19	2.31783	-1.31616	-0.396333	3.66295e-05
ENSDARG00000103054	dnm2b	dynamin 2b	8.65	9.14488	-1.31581	-0.395956	1.78573e-12
ENSDARG00000037782	sox8b	SRY (sex determining region Y)-box 8b	0.71	0.74456	-1.31572	-0.395849	0.208753
ENSDARG00000041575	trmt10c	tRNA methyltransferase 10C, mitochondrial RNase P subunit	3.17	3.36387	-1.31566	-0.395787	0.00494758
ENSDARG00000030350	mnx2b	motor neuron and pancreas homeobox 2b	2.8	2.9646	-1.31531	-0.395398	0.00491923
ENSDARG00000113932	LO018011.1	AP-1 complex subunit mu-2-like	1.66	1.7665	-1.31502	-0.395085	0.0933759
ENSDARG00000109458	hist1h2a1	histone cluster 1 H2A family member1	992.58	1048.07	-1.31488	-0.394933	4.31853e-43
ENSDARG00000114762	CABZ01084131.1		3.78	3.9987	-1.31487	-0.394917	3.9558e-07
ENSDARG00000075321	CABZ01071972.1		3.22	3.40122	-1.31471	-0.39474	0.000105353
ENSDARG00000006474	saxo2	stabilizer of axonemal microtubules 2	0.58	0.600722	-1.31462	-0.394643	0.152651
ENSDARG00000036943	golph3l	golgi phosphoprotein 3-like	1.68	1.77391	-1.31448	-0.394497	0.00283893
ENSDARG00000100797	NPNT (1 of many)	nephronectin	0.82	0.866458	-1.31435	-0.394346	0.00879833
ENSDARG00000003523	itln3	intelectin 3	0.87	0.923852	-1.31408	-0.394049	0.108548
ENSDARG00000101627	ssr1	signal sequence receptor, alpha	14.97	15.7833	-1.31406	-0.394033	8.49437e-18
ENSDARG00000045269	pts	6-pyruvoyltetrahydropterin synthase	3.96	4.17435	-1.31369	-0.393621	0.0359948
ENSDARG00000117485	FO681323.1		2.67	2.84069	-1.3134	-0.393311	0.000563602
ENSDARG00000017624	krt4	keratin 4	1814.01	1911.37	-1.31319	-0.393075	3.07497e-14
ENSDARG00000058367	abhd14a	abhydrolase domain containing 14A	4.25	4.49925	-1.31317	-0.393051	1.33073e-05
ENSDARG00000045947	hrc	histidine rich calcium binding protein	5.04	5.31284	-1.3128	-0.392652	3.25867e-08
ENSDARG00000045447	slc35g2b	solute carrier family 35, member G2b	4.26	4.50432	-1.31272	-0.392562	0.000204128
ENSDARG00000096046	BX649307.1		1.64	1.71846	-1.31255	-0.392374	0.147884
ENSDARG00000038052	si:ch211-149k23.9	si:ch211-149k23.9	0.57	0.597948	-1.31252	-0.392342	0.22142
ENSDARG00000116042	chst3b	carbohydrate (chondroitin 6) sulfotransferase 3b	1.09	1.13501	-1.31238	-0.392185	0.0814969
ENSDARG00000034897	rps10	ribosomal protein S10	253.66	267.258	-1.31227	-0.392059	1.07064e-71
ENSDARG00000059411	impa2	inositol(myo)-1(or 4)-monophosphatase 2	1.78	1.88152	-1.31207	-0.391842	0.0228895
ENSDARG00000027777	tnfaip3	tumor necrosis factor, alpha-induced protein 3	6.26	6.59724	-1.312	-0.391764	2.95921e-20
ENSDARG00000100480	si:ch73-364h19.2	si:ch73-364h19.2	1.69	1.77962	-1.31192	-0.391685	0.000354098
ENSDARG00000087933	zgc:174972	zgc:174972	1.11	1.1729	-1.31178	-0.391524	0.0659876
ENSDARG00000097879	BX323824.1		5.92	6.19976	-1.31169	-0.391427	0.0772682
ENSDARG00000102687	CABZ01085139.1		12.94	13.7289	-1.31148	-0.391193	0.0897242
ENSDARG00000023678	ercc5	excision repair cross-complementation group 5	2.48	2.61212	-1.31119	-0.390872	1.6635e-07
ENSDARG00000096271	2018-03-07	membrane-associated ring finger (C3HC4) 7	4.27	4.49642	-1.31094	-0.390604	2.53856e-09
ENSDARG00000030156	naglu	N-acetylglucosaminidase, alpha	1.41	1.47956	-1.31032	-0.389917	0.00353761
ENSDARG00000010350	c1ql3a	complement component 1, q subcomponent-like 3a	5.24	5.48549	-1.31023	-0.389825	0.0242733
ENSDARG00000058358	krt8	keratin 8	200.68	211.069	-1.30998	-0.389549	8.31131e-69
ENSDARG00000051785	dhx33	DEAH (Asp-Glu-Ala-His) box polypeptide 33	1.01	1.05815	-1.30979	-0.389337	0.000192981
ENSDARG00000098551	CABZ01085700.1		9.57	10.0978	-1.30974	-0.389284	0.000440897
ENSDARG00000038974	DPYSL2 (1 of many)	dihydropyrimidinase like 2	8.01	8.4439	-1.30953	-0.38905	7.26899e-28
ENSDARG00000113332	CABZ01084501.2		6.95	7.29957	-1.30948	-0.388991	1.05226e-10
ENSDARG00000113111	DGKD	diacylglycerol kinase delta	3.45	3.6315	-1.30942	-0.388923	5.14013e-08
ENSDARG00000037870	actb2	actin, beta 2	1862.45	1956.61	-1.30937	-0.388874	5.9114e-106
ENSDARG00000109755	hist1h2a3	histone cluster 1 H2A family member 3	746.96	786.344	-1.30926	-0.388755	3.589e-31
ENSDARG00000079363	lrig3	leucine-rich repeats and immunoglobulin-like domains 3	5.24	5.51295	-1.30899	-0.388449	4.0855e-08
ENSDARG00000075650	vps26c	VPS26 endosomal protein sorting factor C	8.17	8.59002	-1.30896	-0.388416	3.84309e-06
ENSDARG00000100093	ppp2r2ca	protein phosphatase 2, regulatory subunit B, gamma a	4.31	4.52352	-1.30871	-0.388146	2.32881e-16
ENSDARG00000099534	CABZ01066926.1	putative E3 ubiquitin-protein ligase UBR7	4.79	5.01247	-1.30855	-0.387966	0.00238538
ENSDARG00000105028	toporsb	topoisomerase I binding, arginine/serine-rich b	5.76	6.04552	-1.30854	-0.387958	2.93035e-10
ENSDARG00000101919	foxj1a	forkhead box J1a	3.83	4.03374	-1.30846	-0.387875	3.41337e-09
ENSDARG00000112168	CABZ01112387.1		6.08	6.40391	-1.30841	-0.387813	1.12924e-05
ENSDARG00000093150	fndc7rs3	fibronectin type III domain containing 7, related sequence 3	2.15	2.2407	-1.30837	-0.387769	0.10693
ENSDARG00000040179	zgc:101562	zgc:101562	1.49	1.56497	-1.30828	-0.387671	0.0917079
ENSDARG00000102226	gpr19	G protein-coupled receptor 19	6.52	6.87214	-1.30766	-0.386987	6.65187e-05
ENSDARG00000059175	cep19	centrosomal protein 19	3.09	3.24047	-1.30758	-0.3869	0.00482341
ENSDARG00000010940	BX957278.1		2.64	2.78315	-1.30738	-0.386675	0.00163777
ENSDARG00000013279	znf76	zinc finger protein 76	2.41	2.52342	-1.30722	-0.3865	8.95827e-06
ENSDARG00000041382	si:dkey-283b15.2	si:dkey-283b15.2	3.51	3.6722	-1.30679	-0.386031	8.5316e-10
ENSDARG00000054448	kif1c	kinesin family member 1C	4.24	4.4584	-1.30622	-0.385401	7.2049e-06
ENSDARG00000062463	zc3h12b	zinc finger CCCH-type containing 12B	3.19	3.35753	-1.3058	-0.384934	0.000399234
ENSDARG00000097721	CU207301.3		0.9	0.961124	-1.3056	-0.384716	0.154993
ENSDARG00000058039	bhlhe22	basic helix-loop-helix family, member e22	64.1	67.2022	-1.30535	-0.384439	2.55009e-16
ENSDARG00000053248	inab	internexin neuronal intermediate filament protein, alpha b	25.27	26.5175	-1.30533	-0.384414	1.53184e-11
ENSDARG00000105482	hist1h4l	histone 1, H4, like	279.44	292.537	-1.3053	-0.384383	4.65512e-16
ENSDARG00000014477	sstr3	somatostatin receptor 3	2.87	2.95589	-1.30526	-0.384341	0.259366
ENSDARG00000042561	lpar2b	lysophosphatidic acid receptor 2b	3.49	3.66921	-1.30518	-0.384251	8.61206e-11
ENSDARG00000103907	sgo1	shugoshin 1	2.58	2.6967	-1.30509	-0.384149	0.00011984
ENSDARG00000078172	CU984600.1	prostaglandin F2 receptor inhibitor	3.24	3.39268	-1.30506	-0.384112	4.11714e-16
ENSDARG00000009477	prkar2ab	protein kinase, cAMP-dependent, regulatory, type II, alpha, B	0.86	0.904575	-1.30476	-0.38379	0.00472797
ENSDARG00000013963	mipb	major intrinsic protein of lens fiber b	63.66	66.7424	-1.30423	-0.383203	1.39206e-23
ENSDARG00000016260	fxr2	fragile X mental retardation, autosomal homolog 2	5.47	5.71313	-1.30388	-0.382806	8.1521e-27
ENSDARG00000069499	spag1b	sperm associated antigen 1b	0.81	0.852379	-1.30321	-0.382069	0.142773
ENSDARG00000101628	ascl1b	achaete-scute family bHLH transcription factor 1b	21.77	22.6324	-1.3032	-0.382061	0.000180072
ENSDARG00000089032	si:ch211-154o6.2	si:ch211-154o6.2	1.88	1.96948	-1.30302	-0.381864	4.23723e-05
ENSDARG00000099025	CU915778.1		0.83	0.870269	-1.30299	-0.381829	0.109576
ENSDARG00000096599	AL928650.3	si:ch211-160d14.9	49.65	51.8054	-1.30289	-0.38171	0.014959
ENSDARG00000045248	h3f3d	H3 histone, family 3D	90.53	94.7529	-1.30288	-0.381705	3.99998e-31
ENSDARG00000090949	dlg5b.1	discs, large homolog 5b (Drosophila), tandem duplicate 1	4.85	5.06794	-1.30216	-0.380904	1.82936e-26
ENSDARG00000113103	BX530077.1	growth arrest and DNA damage-inducible protein GADD45 gamma-like	7.33	7.63589	-1.30188	-0.380596	5.40912e-05
ENSDARG00000045968	spg11	spastic paraplegia 11	4.12	4.29949	-1.30173	-0.380432	2.88466e-19
ENSDARG00000101986	irf6	interferon regulatory factor 6	1.26	1.32673	-1.30168	-0.380377	0.013174
ENSDARG00000070289	si:ch211-113a14.22	si:ch211-113a14.22	882.09	921.467	-1.30143	-0.380098	1.24255e-40
ENSDARG00000104937	CABZ01084323.1	protein tyrosine phosphatase, receptor type D	12.6	13.1682	-1.30132	-0.379972	1.27539e-47
ENSDARG00000027547	zgc:92789	zgc:92789	3.43	3.5831	-1.30093	-0.379541	5.92134e-06
ENSDARG00000037640	aurkb	aurora kinase B	10.92	11.4149	-1.30046	-0.379026	5.53463e-09
ENSDARG00000079011	col17a1b	collagen, type XVII, alpha 1b	3.24	3.38316	-1.30027	-0.378813	4.62586e-12
ENSDARG00000015025	l1camb	L1 cell adhesion molecule, paralog b	9.73	10.1477	-1.29998	-0.378487	2.34504e-38
ENSDARG00000101057	srsf7b	serine/arginine-rich splicing factor 7b	1.64	1.71334	-1.29987	-0.378364	0.0333061
ENSDARG00000105508	si:dkey-23a13.21	si:dkey-23a13.21	470.52	489.686	-1.29981	-0.378298	1.9093e-31
ENSDARG00000076079	ush1gb	Usher syndrome 1Gb (autosomal recessive)	0.38	0.391767	-1.29973	-0.378215	0.138881
ENSDARG00000109717	SLC35E2B	solute carrier family 35 member E2B	3.21	3.34752	-1.29961	-0.378077	1.41661e-05
ENSDARG00000030402	twist1a	twist family bHLH transcription factor 1a	16.91	17.7013	-1.29957	-0.378036	3.62907e-05
ENSDARG00000037747	fscn1b	fascin actin-bundling protein 1b	3.52	3.67375	-1.29954	-0.378002	0.00034225
ENSDARG00000030560	helz	helicase with zinc finger	6.17	6.44176	-1.2993	-0.377734	4.82615e-35
ENSDARG00000029072	klf6a	Kruppel-like factor 6a	33.35	34.7901	-1.29908	-0.377485	6.33029e-27
ENSDARG00000102983	zgc:195050	zgc:195050	2.18	2.29432	-1.29896	-0.37736	0.156479
ENSDARG00000102267	znf750	zinc finger protein 750	1.05	1.10831	-1.29865	-0.377016	0.152811
ENSDARG00000016088	rtn2a	reticulon 2a	9.53	9.90957	-1.29846	-0.376806	5.50729e-21
ENSDARG00000077467	sox10	SRY (sex determining region Y)-box 10	10.81	11.304	-1.29841	-0.376745	3.11289e-11
ENSDARG00000093052	c6	complement component 6	0.54	0.55935	-1.29837	-0.3767	0.000774958
ENSDARG00000042147	rbbp5	retinoblastoma binding protein 5	7.49	7.81046	-1.29812	-0.376428	7.30435e-13
ENSDARG00000007180	slc30a4	solute carrier family 30 (zinc transporter), member 4	1.96	2.04899	-1.29796	-0.376249	5.22123e-08
ENSDARG00000102934	noa1	nitric oxide associated 1	1.42	1.48057	-1.2978	-0.376069	0.0144733
ENSDARG00000007264	CABZ01056626.1		13.62	14.1959	-1.29739	-0.375607	5.25346e-15
ENSDARG00000098620	si:ch211-188p14.2	si:ch211-188p14.2	1.42	1.48637	-1.29738	-0.375597	0.18244
ENSDARG00000060597	zgc:158659	zgc:158659	5.17	5.37111	-1.29701	-0.375195	3.16498e-25
ENSDARG00000079396	lrfn5b	leucine rich repeat and fibronectin type III domain containing 5b	3.38	3.52902	-1.29634	-0.374441	8.36672e-10
ENSDARG00000042689	zbtb37	zinc finger and BTB domain containing 37	8.79	9.1126	-1.29632	-0.374419	0.00564458
ENSDARG00000080775	RF00571		57	59.1255	-1.29624	-0.37433	0.258444
ENSDARG00000021242	mvp	major vault protein	10.13	10.5443	-1.29564	-0.373668	7.6334e-27
ENSDARG00000078941	ano9a	anoctamin 9a	383.13	398.561	-1.29521	-0.373181	1.17484e-40
ENSDARG00000103102	FQ378018.1		3.31	3.43854	-1.29516	-0.373133	0.218486
ENSDARG00000101079	HECTD4	HECT domain E3 ubiquitin protein ligase 4	7.64	7.94922	-1.29508	-0.373037	1.43206e-54
ENSDARG00000112931	ndufaf3	NADH:ubiquinone oxidoreductase complex assembly factor	6.15	6.40383	-1.29503	-0.372986	4.12178e-07
ENSDARG00000074332	si:ch1073-335m2.2	si:ch1073-335m2.2	16.97	17.6472	-1.29468	-0.372592	2.83285e-41
ENSDARG00000063223	arl14	ADP-ribosylation factor-like 14	11.39	11.8756	-1.29451	-0.372407	0.0305037
ENSDARG00000092552	fndc7rs2	fibronectin type III domain containing 7, related sequence 2	2.48	2.56044	-1.29417	-0.372027	0.0269121
ENSDARG00000102453	slc1a2b	solute carrier family 1 (glial high affinity glutamate transporter), member 2b	24.19	25.1407	-1.29414	-0.371995	2.90686e-61
ENSDARG00000113719	CABZ01118575.1		7.8	8.12876	-1.29404	-0.371888	2.22394e-13
ENSDARG00000104420	RF00600		68.68	71.5978	-1.29368	-0.371477	0.0505898
ENSDARG00000075467	shisa3	shisa family member 3	8.91	9.25711	-1.29342	-0.371189	4.13594e-08
ENSDARG00000030213	sap30l	sap30-like	14.74	15.3226	-1.29338	-0.371148	6.13601e-06
ENSDARG00000029179	foxd1	forkhead box D1	9.37	9.74613	-1.2932	-0.370942	0.00715846
ENSDARG00000000853	dstyk	dual serine/threonine and tyrosine protein kinase	5.18	5.38527	-1.29308	-0.37081	1.0531e-19
ENSDARG00000016350	cap1	CAP, adenylate cyclase-associated protein 1 (yeast)	16.52	17.181	-1.29307	-0.370805	3.44893e-24
ENSDARG00000074505	mturn	maturin, neural progenitor differentiation regulator homolog (Xenopus)	3.53	3.68553	-1.29305	-0.370783	0.00126559
ENSDARG00000090421	SH2B2	SH2B adaptor protein 2	3.27	3.39778	-1.29297	-0.370694	5.48076e-08
ENSDARG00000104824	CU929073.1		15.8	16.4497	-1.29292	-0.370629	0.0388332
ENSDARG00000113657	LO018363.2		6.82	7.10147	-1.29283	-0.370532	3.32584e-06
ENSDARG00000020574	atp2a1	ATPase sarcoplasmic/endoplasmic reticulum Ca2+ transporting 1	393.06	407.519	-1.29247	-0.370127	8.5045e-155
ENSDARG00000058598	sox18	SRY (sex determining region Y)-box 18	3.73	3.90449	-1.29207	-0.36968	0.0507318
ENSDARG00000100198	sncaip	synuclein, alpha interacting protein	7.53	7.82133	-1.29187	-0.369465	5.70314e-15
ENSDARG00000117729	CABZ01058045.1		25.16	26.0801	-1.29137	-0.368907	9.38749e-15
ENSDARG00000117588	CABZ01087564.1		1.02	1.06118	-1.29127	-0.368791	0.138112
ENSDARG00000103870	CU855889.2	uncharacterized LOC101884407	0.21	0.218599	-1.29124	-0.368759	0.131022
ENSDARG00000116393	CABZ01067581.1		4.69	4.89112	-1.29123	-0.368751	0.0769214
ENSDARG00000055554	wnt1	wingless-type MMTV integration site family, member 1	0.92	0.953504	-1.29115	-0.36866	0.247867
ENSDARG00000100660	si:ch73-252i11.1	si:ch73-252i11.1	0.81	0.833673	-1.29089	-0.368365	0.15194
ENSDARG00000075538	zgc:163061	zgc:163061	147.86	153.266	-1.29084	-0.368315	7.57923e-14
ENSDARG00000036105	si:dkeyp-92c9.2	si:dkeyp-92c9.2	11.84	12.4058	-1.29081	-0.368279	0.0436901
ENSDARG00000018109	mafga	v-maf avian musculoaponeurotic fibrosarcoma oncogene homolog Ga	7.87	8.17151	-1.29025	-0.367655	0.00116523
ENSDARG00000045927	slc25a44a	solute carrier family 25, member 44 a	2.73	2.84231	-1.29022	-0.36762	0.00111884
ENSDARG00000043148	slc1a3b	solute carrier family 1 (glial high affinity glutamate transporter), member 3b	5.23	5.42005	-1.29007	-0.36745	6.13247e-17
ENSDARG00000068701	gpr85	G protein-coupled receptor 85	8.62	8.91931	-1.29003	-0.367409	3.08731e-05
ENSDARG00000035648	irx4a	iroquois homeobox 4a	5.79	5.98506	-1.28996	-0.367321	0.000387333
ENSDARG00000000229	usp49	ubiquitin specific peptidase 49	6.41	6.64418	-1.28983	-0.367186	3.87389e-13
ENSDARG00000040159	wnt4b	wingless-type MMTV integration site family, member 4b	2.16	2.24402	-1.28966	-0.366989	0.00354353
ENSDARG00000041294	noxo1a	NADPH oxidase organizer 1a	1.57	1.62588	-1.28965	-0.366983	0.0297836
ENSDARG00000097691	pclaf	PCNA clamp associated factor	11.03	11.4488	-1.2895	-0.366811	3.13505e-05
ENSDARG00000103727	tfr2	transferrin receptor 2	0.7	0.725491	-1.2893	-0.366591	0.00582459
ENSDARG00000098695	vclb	vinculin b	5.38	5.5695	-1.28909	-0.366348	4.26392e-25
ENSDARG00000070297	CR354435.1	si:ch211-113a14.28	836.58	865.408	-1.28879	-0.366017	2.2339e-29
ENSDARG00000109517	RF00017		1302.68	1346.28	-1.28845	-0.365635	1.08265e-32
ENSDARG00000074564	fam57bb	family with sequence similarity 57, member Bb	4.79	4.96469	-1.28807	-0.365214	2.28749e-09
ENSDARG00000007709	adamts8a	ADAM metallopeptidase with thrombospondin type 1 motif, 8a	1.26	1.30514	-1.28805	-0.365191	0.000587581
ENSDARG00000102257	soul3	heme-binding protein soul3	3.31	3.42111	-1.28777	-0.364878	5.81914e-09
ENSDARG00000053291	pnrc2	proline-rich nuclear receptor coactivator 2	237.17	245.049	-1.28768	-0.364772	1.26063e-53
ENSDARG00000099427	nkx1.2lb	NK1 transcription factor related 2-like,b	10.71	11.1133	-1.28752	-0.364599	2.99193e-05
ENSDARG00000116119	CABZ01097761.1	dual specificity protein phosphatase 13-like	4.08	4.20441	-1.2872	-0.364233	0.0102033
ENSDARG00000007982	onecut1	one cut homeobox 1	3	3.07878	-1.28689	-0.363888	0.0128342
ENSDARG00000035735	gsx1	GS homeobox 1	7.3	7.48592	-1.28667	-0.363642	0.0561848
ENSDARG00000091234	si:ch73-335l21.4	si:ch73-335l21.4	15.72	16.2785	-1.28656	-0.363515	0.00191402
ENSDARG00000082611	RF00319	small nucleolar RNA, H/ACA box 23	376.49	389.576	-1.28637	-0.363307	2.05636e-08
ENSDARG00000096603	bmb	brambleberry	0.46	0.468365	-1.28631	-0.363234	0.095555
ENSDARG00000105442	si:cabz01100188.1	si:cabz01100188.1	0.55	0.558054	-1.28575	-0.362605	0.172764
ENSDARG00000013460	wfikkn2a	info WAP, follistatin/kazal, immunoglobulin, kunitz and netrin domain containing 2a	4.65	4.81224	-1.28567	-0.36252	0.00033266
ENSDARG00000059409	abcd2	ATP-binding cassette, sub-family D (ALD), member 2	3.17	3.28883	-1.28566	-0.362505	1.66484e-06
ENSDARG00000099609	tpbga	trophoblast glycoprotein a	16.46	17.0497	-1.28557	-0.36241	1.38253e-05
ENSDARG00000103413	zgc:109949	zgc:109949	2.42	2.50203	-1.28523	-0.362026	8.9815e-07
ENSDARG00000102127	CABZ01049607.1		7.64	7.90311	-1.28501	-0.36178	3.87886e-05
ENSDARG00000026165	col11a1a	collagen, type XI, alpha 1a	28.17	29.0383	-1.28489	-0.361642	1.55608e-18
ENSDARG00000019013	barhl1b	BarH-like homeobox 1b	4.71	4.85181	-1.28463	-0.361352	0.00495002
ENSDARG00000117515	CABZ01062796.1		0.79	0.810427	-1.28423	-0.3609	0.193207
ENSDARG00000078378	unm_sa808	un-named sa808	3.2	3.3145	-1.28401	-0.360659	0.0041492
ENSDARG00000075173	si:ch1073-322p19.1	si:ch1073-322p19.1	2.47	2.54564	-1.28378	-0.360394	0.00184654
ENSDARG00000015222	cbll1	Cbl proto-oncogene-like 1, E3 ubiquitin protein ligase	3.03	3.13661	-1.28368	-0.360287	0.0330297
ENSDARG00000057665	sprn2	shadow of prion protein 2	6.74	6.91766	-1.28367	-0.360269	0.101749
ENSDARG00000063718	vps72a	vacuolar protein sorting 72 homolog a	9.43	9.72161	-1.28353	-0.360118	1.15203e-07
ENSDARG00000053365	rpl31	ribosomal protein L31	243.77	251.211	-1.2835	-0.360086	7.77518e-63
ENSDARG00000008333	znfl2a	zinc finger-like gene 2a	1.21	1.24915	-1.28347	-0.360048	0.236862
ENSDARG00000102693	BX005336.1		75.59	77.8361	-1.28325	-0.359805	5.15488e-89
ENSDARG00000111699	CZQB01146713.1		4.19	4.31035	-1.28319	-0.359736	0.100752
ENSDARG00000099635	akap8l	A kinase (PRKA) anchor protein 8-like	25.21	25.9506	-1.28244	-0.358889	2.34496e-41
ENSDARG00000102634	parn	poly(A)-specific ribonuclease (deadenylation nuclease)	9.1	9.36743	-1.28218	-0.358599	2.22625e-10
ENSDARG00000103134	zgc:65873	zgc:65873	13.92	14.3316	-1.28202	-0.358416	1.53089e-06
ENSDARG00000100232	glis2b	GLIS family zinc finger 2b	4.34	4.47549	-1.28159	-0.357938	1.78291e-07
ENSDARG00000105382	hist1h4l	histone 1, H4, like	466.71	480.311	-1.28153	-0.357863	1.24811e-20
ENSDARG00000090778	ttll1	tubulin tyrosine ligase-like family, member 1	1.36	1.39821	-1.28139	-0.357712	0.00845266
ENSDARG00000061100	nars	asparaginyl-tRNA synthetase	16.19	16.6621	-1.28137	-0.357689	7.22015e-30
ENSDARG00000026505	si:ch211-285c6.3	si:ch211-285c6.3	0.29	0.291193	-1.28112	-0.357404	0.115653
ENSDARG00000008540	sox21b	SRY (sex determining region Y)-box 21b	26.43	27.3358	-1.28101	-0.357282	0.000170426
ENSDARG00000099801	topaz1	testis and ovary specific PAZ domain containing 1	0.4	0.411315	-1.28095	-0.357216	0.123189
ENSDARG00000041203	drap1	DR1-associated protein 1 (negative cofactor 2 alpha)	12.82	13.2237	-1.28093	-0.357189	8.35336e-14
ENSDARG00000035763	stx18	syntaxin 18	3.04	3.11771	-1.28069	-0.356923	0.013893
ENSDARG00000103067	adgrd2	adhesion G protein-coupled receptor D2	2.69	2.7724	-1.28055	-0.356764	8.0083e-11
ENSDARG00000059342	avil	advillin	0.32	0.328512	-1.28055	-0.356761	0.251429
ENSDARG00000039095	nkx2.3	NK2 homeobox 3	3.44	3.56366	-1.28053	-0.356741	0.068362
ENSDARG00000105459	CU457819.4	Histone H3.2	152.03	155.934	-1.28009	-0.35624	2.76031e-13
ENSDARG00000104848	cdkal1	CDK5 regulatory subunit associated protein 1-like 1	1.66	1.7074	-1.27993	-0.356066	0.00252096
ENSDARG00000086245	si:dkeyp-121d2.7	si:dkeyp-121d2.7	2.29	2.35546	-1.2799	-0.35603	5.13735e-05
ENSDARG00000055252	snap23.2	synaptosomal-associated protein 23.2	3.5	3.58479	-1.27982	-0.355942	0.00114437
ENSDARG00000105286	ddx54	DEAD (Asp-Glu-Ala-Asp) box polypeptide 54	3.08	3.15358	-1.27974	-0.355848	3.30304e-05
ENSDARG00000062636	fem1b	fem-1 homolog b (C. elegans)	8.41	8.63242	-1.27952	-0.355598	1.70903e-05
ENSDARG00000114626	RF00017		195.43	199.811	-1.27948	-0.355555	1.10754e-06
ENSDARG00000040135	fosaa	v-fos FBJ murine osteosarcoma viral oncogene homolog Aa	2.56	2.65098	-1.27939	-0.355461	0.0384463
ENSDARG00000079415	dnajc30b	DnaJ (Hsp40) homolog, subfamily C, member 30b	3.4	3.50271	-1.27932	-0.355375	0.00384718
ENSDARG00000019765	zgc:158803	zgc:158803	5.1	5.243	-1.2793	-0.35536	1.85374e-08
ENSDARG00000105507	zgc:112234	zgc:112234	201.32	206.884	-1.27896	-0.354971	2.75003e-14
ENSDARG00000100461	CABZ01078737.1	interleukin-1 receptor type 2	3.7	3.80372	-1.27884	-0.354836	0.000469717
ENSDARG00000010945	rapgef6	Rap guanine nucleotide exchange factor (GEF) 6	4.04	4.15408	-1.2785	-0.35445	6.65018e-17
ENSDARG00000015824	lemd3	LEM domain containing 3	10.73	11.0205	-1.27843	-0.354375	4.49546e-14
ENSDARG00000099164	nacc1a	nucleus accumbens associated 1, BEN and BTB (POZ) domain containing a	6.32	6.48872	-1.27834	-0.354274	5.66968e-07
ENSDARG00000019835	nkx2.1	NK2 homeobox 1	6.65	6.84435	-1.27829	-0.354211	0.0174448
ENSDARG00000014792	lrrc4bb	leucine rich repeat containing 4Bb	10.92	11.2104	-1.27829	-0.354211	2.02896e-17
ENSDARG00000113552	fam78bb	family with sequence similarity 78, member B b	0.83	0.843948	-1.27826	-0.354186	0.169291
ENSDARG00000079276	ube2ql1	ubiquitin-conjugating enzyme E2Q family-like 1	17.29	17.7483	-1.27824	-0.354162	2.95197e-16
ENSDARG00000079765	si:ch211-112f3.4	si:ch211-112f3.4	0.67	0.696029	-1.27802	-0.35391	0.0412039
ENSDARG00000058419	gcn1	GCN1 eIF2 alpha kinase activator homolog	8	8.21059	-1.27797	-0.353859	3.89919e-55
ENSDARG00000039430	msl2b	male-specific lethal 2 homolog b (Drosophila)	31.28	32.1229	-1.27796	-0.353847	1.44534e-14
ENSDARG00000079659	wdr53	WD repeat domain 53	1.91	1.97485	-1.2778	-0.353658	0.0091587
ENSDARG00000003251	zbtb22b	zinc finger and BTB domain containing 22b	9.96	10.1989	-1.27762	-0.353464	9.7205e-07
ENSDARG00000088202	sh3d19	SH3 domain containing 19	0.39	0.395418	-1.27698	-0.352738	0.000358325
ENSDARG00000106473	CABZ01076968.1		1.53	1.56959	-1.27682	-0.352552	3.72514e-05
ENSDARG00000055192	zgc:136930	zgc:136930	59.34	60.8472	-1.27679	-0.352525	1.01112e-36
ENSDARG00000019743	dctn1a	dynactin 1a	5.29	5.42992	-1.27674	-0.352467	1.4105e-22
ENSDARG00000058960	otol1b	otolin 1b	1.08	1.09842	-1.27658	-0.352288	0.154799
ENSDARG00000103540	gpr132b	G protein-coupled receptor 132b	1.71	1.75133	-1.27639	-0.352064	0.0649565
ENSDARG00000007804	gas6	growth arrest-specific 6	1.96	1.99596	-1.27629	-0.351956	2.74021e-05
ENSDARG00000060257	zranb1a	zinc finger, RAN-binding domain containing 1a	7.04	7.222	-1.27596	-0.351578	2.97254e-18
ENSDARG00000041299	zgc:110796	zgc:110796	19.05	19.5451	-1.27594	-0.351557	3.03569e-06
ENSDARG00000073704	si:dkeyp-72g9.4	si:dkeyp-72g9.4	7.19	7.37306	-1.27586	-0.351471	2.1546e-08
ENSDARG00000067723	tank	TRAF family member-associated NFKB activator	1.62	1.66095	-1.27582	-0.351428	4.27664e-08
ENSDARG00000059323	rpn1	ribophorin I	17.05	17.4672	-1.27579	-0.351386	4.33832e-25
ENSDARG00000100307	adamts5	ADAM metallopeptidase with thrombospondin type 1 motif 5	2.11	2.16703	-1.2757	-0.351287	9.16929e-06
ENSDARG00000099374	sp9	sp9 transcription factor	21.18	21.7352	-1.27552	-0.351086	5.82847e-05
ENSDARG00000102012	ppp1cbl	protein phosphatase 1, catalytic subunit, beta isoform, like	44.27	45.4291	-1.27542	-0.350968	1.03867e-14
ENSDARG00000067607	srebf1	sterol regulatory element binding transcription factor 1	4.06	4.17252	-1.27537	-0.35092	8.35913e-08
ENSDARG00000054321	ngs	notochord granular surface	55.28	56.6485	-1.27532	-0.350854	1.01089e-32
ENSDARG00000030408	rps26l	ribosomal protein S26, like	115.42	118.159	-1.27512	-0.350636	9.26302e-50
ENSDARG00000059259	pabpc4	poly(A) binding protein, cytoplasmic 4 (inducible form)	29.02	29.7127	-1.27479	-0.350263	4.42794e-43
ENSDARG00000101024	nufip1	nuclear fragile X mental retardation protein interacting protein 1	3.84	3.94486	-1.27449	-0.349922	0.0012379
ENSDARG00000093794	si:rp71-79p20.2	si:rp71-79p20.2	0.95	0.965279	-1.27444	-0.349858	0.219822
ENSDARG00000037062	dhh	desert hedgehog	0.72	0.737416	-1.27436	-0.349767	0.178123
ENSDARG00000034165	lingo1a	leucine rich repeat and Ig domain containing 1a	32.82	33.6241	-1.27422	-0.349609	3.40903e-07
ENSDARG00000075641	steap3	STEAP family member 3, metalloreductase	0.44	0.451336	-1.27328	-0.348554	0.28882
ENSDARG00000076557	bicc2	bicaudal C homolog 2	1.14	1.16259	-1.27313	-0.348382	1.63953e-05
ENSDARG00000060688	trim69	tripartite motif containing 69	3.77	3.85505	-1.27303	-0.348271	4.2888e-06
ENSDARG00000102274	aaas	achalasia, adrenocortical insufficiency, alacrimia	2.59	2.64838	-1.27293	-0.348157	0.000553976
ENSDARG00000103046	rest	RE1-silencing transcription factor	6.73	6.8876	-1.27291	-0.34813	8.29214e-11
ENSDARG00000062021	ccdc181	coiled-coil domain containing 181	1.09	1.12434	-1.27289	-0.348109	0.111654
ENSDARG00000015749	hps3	Hermansky-Pudlak syndrome 3	3.18	3.24711	-1.27267	-0.347853	1.77827e-07
ENSDARG00000006345	med17	mediator complex subunit 17	4.96	5.08933	-1.27264	-0.347819	1.63957e-05
ENSDARG00000010108	bri3bp	bri3 binding protein	11.04	11.2769	-1.27256	-0.347731	5.48576e-08
ENSDARG00000100209	prpf39	PRP39 pre-mRNA processing factor 39 homolog (yeast)	11.57	11.8045	-1.27253	-0.347695	3.0047e-33
ENSDARG00000102632	ubc	ubiquitin C	624.62	637.963	-1.27232	-0.347461	2.84073e-60
ENSDARG00000068657	irgq2	immunity-related GTPase family, q2	1.31	1.33288	-1.27198	-0.347072	0.21519
ENSDARG00000114494	RF00003		7150.86	7297.99	-1.27138	-0.346398	3.21676e-58
ENSDARG00000020178	nova1	neuro-oncological ventral antigen 1	19.01	19.3996	-1.2712	-0.346188	3.45937e-25
ENSDARG00000115976	RF00017		51.28	52.5041	-1.27115	-0.34614	0.0321715
ENSDARG00000089172	si:ch1073-391i24.1	si:ch1073-391i24.1	1.61	1.64295	-1.27086	-0.345809	0.00102419
ENSDARG00000078215	rbsn	rabenosyn, RAB effector	6.48	6.60843	-1.27082	-0.345755	5.42586e-13
ENSDARG00000045465	lancl2	LanC lantibiotic synthetase component C-like 2 (bacterial)	2.52	2.56198	-1.27065	-0.345561	1.22305e-06
ENSDARG00000114697	CABZ01067557.1	cyclin-dependent kinase 16-like	0.33	0.344029	-1.27032	-0.345194	0.300431
ENSDARG00000003081	mybphb	myosin binding protein Hb	35.81	36.5001	-1.2702	-0.345051	1.30483e-61
ENSDARG00000058729	akirin2	akirin 2	11.1	11.308	-1.27015	-0.344994	4.31797e-10
ENSDARG00000100466	nrl	neural retina leucine zipper	0.77	0.790368	-1.27013	-0.344973	0.0821002
ENSDARG00000103892	CABZ01074203.1	inhibin beta B chain-like	26.61	27.0986	-1.27011	-0.344956	0.00443617
ENSDARG00000054879	six3b	SIX homeobox 3b	35.36	36.1077	-1.26956	-0.344329	2.06278e-09
ENSDARG00000090969	cbln18	cerebellin 18	0.47	0.476871	-1.26915	-0.343859	0.225437
ENSDARG00000113827	RF00017		62.07	63.3382	-1.26905	-0.343749	0.0197211
ENSDARG00000063555	si:ch211-166g5.4	si:ch211-166g5.4	6.51	6.63581	-1.26891	-0.343584	5.48889e-09
ENSDARG00000116673	CR354435.3		0.25	0.251997	-1.2688	-0.34347	0.208264
ENSDARG00000100021	hrasls	HRAS-like suppressor	4.22	4.31363	-1.26853	-0.343154	0.0122242
ENSDARG00000075870	triobpa	TRIO and F-actin binding protein a	0.78	0.798461	-1.26852	-0.343151	0.00906272
ENSDARG00000099653	PSMD2	proteasome 26S subunit, non-ATPase 2	7.91	8.06334	-1.26836	-0.342965	1.12188e-15
ENSDARG00000109926	si:ch211-113a14.19	si:ch211-113a14.19	1146.43	1165.76	-1.2683	-0.342895	9.17968e-36
ENSDARG00000103846	hspa5	heat shock protein 5	116.95	118.965	-1.26821	-0.342796	1.04889e-54
ENSDARG00000098103	tefb	thyrotrophic embryonic factor b	5.66	5.76878	-1.26805	-0.342614	0.00338603
ENSDARG00000117335	LO018608.1		0.91	0.928167	-1.26805	-0.342609	0.0575059
ENSDARG00000053934	hdhd3	haloacid dehalogenase-like hydrolase domain containing 3	3.29	3.36875	-1.26804	-0.342597	0.00434188
ENSDARG00000016160	gmpr	guanosine monophosphate reductase	11.1	11.2981	-1.26793	-0.342474	1.15245e-16
ENSDARG00000055398	foxc1b	forkhead box C1b	39.24	40.0322	-1.26792	-0.342464	1.42924e-07
ENSDARG00000033089	CR735102.1		3.67	3.73732	-1.26768	-0.342195	0.00866276
ENSDARG00000113012	CABZ01112050.1		7.23	7.30954	-1.26765	-0.342159	0.0830919
ENSDARG00000004875	tmc6b	transmembrane channel-like 6b	4.01	4.09434	-1.26764	-0.342143	1.31171e-09
ENSDARG00000099720	evlb	Enah/Vasp-like b	7.84	7.97313	-1.26763	-0.342131	7.7957e-20
ENSDARG00000035005	bag2	BCL2 associated athanogene 2	7.95	8.0542	-1.26742	-0.341897	0.000830416
ENSDARG00000099685	gnb5a	guanine nucleotide binding protein (G protein), beta 5a	5.58	5.70269	-1.2674	-0.341868	1.15138e-07
ENSDARG00000055723	hsp70l	heat shock cognate 70-kd protein, like	21.09	21.5593	-1.26735	-0.34182	1.55224e-05
ENSDARG00000101465	orc2	origin recognition complex, subunit 2	1.4	1.41703	-1.26708	-0.341509	0.0597536
ENSDARG00000071877	dhrs7cb	dehydrogenase/reductase (SDR family) member 7Cb	16.19	16.4978	-1.26694	-0.341349	9.93643e-13
ENSDARG00000005834	gatad2b	GATA zinc finger domain containing 2B	10.14	10.3154	-1.26688	-0.341279	8.91912e-20
ENSDARG00000023062	cyr61	cysteine-rich, angiogenic inducer, 61	6.66	6.79855	-1.26675	-0.341137	3.02499e-06
ENSDARG00000076317	plod3	procollagen-lysine, 2-oxoglutarate 5-dioxygenase 3	5.74	5.83907	-1.26666	-0.341032	1.83963e-19
ENSDARG00000056594	irx1b	iroquois homeobox 1b	12.06	12.2972	-1.26659	-0.340953	0.000159702
ENSDARG00000086326	CABZ01071939.1		3.77	3.83545	-1.26624	-0.340546	0.000148962
ENSDARG00000092185	BX957292.1		9.03	9.23658	-1.26622	-0.34053	0.157287
ENSDARG00000051736	hist1h2a4	histone cluster 1 H2A family member 4	305.72	310.336	-1.26603	-0.34031	2.57807e-15
ENSDARG00000053803	klhl43	kelch-like family member 43	12.19	12.3768	-1.266	-0.340282	1.14749e-30
ENSDARG00000092362	hsp70.2	heat shock cognate 70-kd protein, tandem duplicate 2	16.25	16.6379	-1.26571	-0.339952	0.000199092
ENSDARG00000018492	znf503	zinc finger protein 503	41.43	42.2689	-1.26535	-0.339535	2.50852e-09
ENSDARG00000063713	syngap1a	synaptic Ras GTPase activating protein 1a	3.84	3.89756	-1.26499	-0.339123	1.03984e-16
ENSDARG00000045802	hapln3	hyaluronan and proteoglycan link protein 3	4.94	5.02248	-1.26493	-0.339056	0.0047297
ENSDARG00000099327	zgc:174944	zgc:174944	0.41	0.422293	-1.26486	-0.338982	0.246818
ENSDARG00000069245	matn3a	matrilin 3a	25.93	26.3407	-1.26482	-0.338929	8.44011e-31
ENSDARG00000067927	CABZ01059099.1	protein eva-1 homolog A-like	1.16	1.18404	-1.26463	-0.338716	0.34491
ENSDARG00000012426	neflb	neurofilament, light polypeptide b	13.15	13.3838	-1.26462	-0.338702	4.32369e-05
ENSDARG00000040116	znf366	zinc finger protein 366	0.4	0.408804	-1.26451	-0.338578	0.0785696
ENSDARG00000116946	RF00017		338.74	343.346	-1.26422	-0.338245	4.51188e-08
ENSDARG00000078762	tmem169b	transmembrane protein 169b	13.3	13.4835	-1.26396	-0.337951	0.0167892
ENSDARG00000059083	ppp2r5ca	protein phosphatase 2, regulatory subunit B', gamma a	3.06	3.11818	-1.26378	-0.33774	7.94068e-08
ENSDARG00000116101	CABZ01100304.1		0.75	0.76146	-1.26363	-0.337575	0.18404
ENSDARG00000029157	med23	mediator complex subunit 23	2.4	2.43262	-1.26351	-0.337438	1.15118e-18
ENSDARG00000037845	col9a3	collagen, type IX, alpha 3	34.68	35.1864	-1.26329	-0.337184	3.54748e-43
ENSDARG00000077732	alyref	Aly/REF export factor	10.21	10.3539	-1.26328	-0.337179	7.40474e-12
ENSDARG00000112136	CABZ01079748.1		0.72	0.730958	-1.26322	-0.337111	0.00346062
ENSDARG00000039302	terfa	telomeric repeat binding factor a	2.24	2.27995	-1.26315	-0.337028	8.59556e-06
ENSDARG00000099229	CU929119.1	protein ABHD15-like	1.18	1.19787	-1.26304	-0.336898	0.286251
ENSDARG00000105097	RF00017		1221.8	1237.17	-1.26286	-0.336699	9.182e-07
ENSDARG00000075226	smad4a	SMAD family member 4a	9.27	9.38683	-1.26285	-0.336682	4.49352e-15
ENSDARG00000112716	RF00017		431.77	436.917	-1.26282	-0.336644	0.0135842
ENSDARG00000058571	pdp2	putative pyruvate dehydrogenase phosphatase isoenzyme 2	3.3	3.36591	-1.26265	-0.33646	0.0558514
ENSDARG00000102128	eps8a	epidermal growth factor receptor pathway substrate 8a	2.68	2.71455	-1.26249	-0.336277	7.88654e-08
ENSDARG00000101309	si:ch73-100l22.3	si:ch73-100l22.3	7.19	7.28415	-1.26245	-0.336226	1.73735e-07
ENSDARG00000112575	CU467905.1	caspase-3-like	0.55	0.55924	-1.26243	-0.336203	0.258223
ENSDARG00000074363	TTC9	tetratricopeptide repeat domain 9	3.33	3.38431	-1.26241	-0.336185	0.00109374
ENSDARG00000104727	ino80da	INO80 complex subunit Da	2.82	2.87135	-1.26228	-0.336035	0.000424917
ENSDARG00000043046	fbxl5	F-box and leucine-rich repeat protein 5	6.56	6.65374	-1.26217	-0.33591	8.06931e-11
ENSDARG00000061057	cyhr1	cysteine/histidine-rich 1	10.09	10.1944	-1.26203	-0.335746	2.9186e-09
ENSDARG00000099479	SYDE2	synapse defective Rho GTPase homolog 2	6.73	6.82548	-1.26176	-0.335433	1.2102e-11
ENSDARG00000098936	kif5aa	kinesin family member 5A, a	22.44	22.7415	-1.26165	-0.335316	2.45904e-39
ENSDARG00000069984	nkd3	naked cuticle homolog 3	3.95	3.98645	-1.26157	-0.335226	0.12621
ENSDARG00000033009	h3f3c	H3 histone, family 3C	61.58	62.3816	-1.26156	-0.335206	2.184e-23
ENSDARG00000112433	FO818699.1		0.96	0.974534	-1.26151	-0.335153	0.266021
ENSDARG00000077897	znf296	zinc finger protein 296	2.81	2.85216	-1.26143	-0.335064	0.00015575
ENSDARG00000006773	elovl4a	ELOVL fatty acid elongase 4a	9.33	9.4617	-1.26134	-0.334951	7.10319e-10
ENSDARG00000078701	prdm13	PR domain containing 13	7.84	7.95317	-1.26122	-0.334821	4.70747e-05
ENSDARG00000086075	ttc3	tetratricopeptide repeat domain 3	6.45	6.53722	-1.26122	-0.33482	2.27344e-16
ENSDARG00000104674	cct2	chaperonin containing TCP1, subunit 2 (beta)	111.37	112.872	-1.26105	-0.33462	1.22179e-28
ENSDARG00000058048	ugt5e1	UDP glucuronosyltransferase 5 family, polypeptide E1	4.71	4.75617	-1.26103	-0.334607	0.161833
ENSDARG00000092813	fndc7rs4	fibronectin type III domain containing 7, related sequence 4	2.3	2.32941	-1.26087	-0.334425	0.00854371
ENSDARG00000095962	fhdc5	FH2 domain containing 5	0.52	0.534289	-1.26058	-0.334087	0.131829
ENSDARG00000088634	adcy1b	adenylate cyclase 1b	1.98	2.00846	-1.26032	-0.333786	0.00174435
ENSDARG00000096299	CR786578.2	si:ch211-255a21.2	3.18	3.22017	-1.2602	-0.333654	0.176798
ENSDARG00000115645	RF00017		764.72	774.682	-1.26011	-0.33355	1.1427e-18
ENSDARG00000074201	flna	filamin A, alpha (actin binding protein 280)	21.97	22.2341	-1.26009	-0.333528	8.35659e-51
ENSDARG00000035655	rad21b	RAD21 cohesin complex component b	4.64	4.69487	-1.26004	-0.333472	3.59807e-11
ENSDARG00000031983	six4b	SIX homeobox 4b	5.83	5.90484	-1.25977	-0.333157	6.31891e-05
ENSDARG00000091756	insm1a	insulinoma-associated 1a	58.21	58.815	-1.25961	-0.332979	1.55473e-13
ENSDARG00000035984	mnx1	motor neuron and pancreas homeobox 1	2.14	2.16644	-1.25902	-0.332298	0.210286
ENSDARG00000002344	tubb4b	tubulin, beta 4B class IVb	521.99	527.216	-1.25892	-0.332183	4.19037e-79
ENSDARG00000002172	aplnra	apelin receptor a	18.37	18.6491	-1.25867	-0.331901	0.00171529
ENSDARG00000105418	CU457819.3	Histone H3.2	149.61	151.235	-1.25849	-0.331692	7.77741e-08
ENSDARG00000101927	FQ377605.1		7.69	7.78725	-1.25766	-0.33074	0.038754
ENSDARG00000080987	RF00030		2396.56	2421.62	-1.25763	-0.330711	2.81941e-30
ENSDARG00000076530	jac6	jacalin 6	16.34	16.4199	-1.25759	-0.330662	0.00360588
ENSDARG00000004297	irf2bpl	interferon regulatory factor 2 binding protein-like	67.58	68.3021	-1.25759	-0.330659	7.23272e-17
ENSDARG00000037121	mat2ab	methionine adenosyltransferase II, alpha b	9.3	9.36698	-1.25735	-0.33039	4.18969e-11
ENSDARG00000098935	bxdc2	brix domain containing 2	4.84	4.88	-1.2569	-0.329874	0.000595145
ENSDARG00000102585	fam160a1b	family with sequence similarity 160, member A1b	2.34	2.35636	-1.25685	-0.329808	0.000707464
ENSDARG00000003077	si:ch73-111m19.2	si:ch73-111m19.2	5.38	5.44293	-1.2568	-0.32976	1.04948e-06
ENSDARG00000079730	fuz	fuzzy planar cell polarity protein	4.12	4.16813	-1.25655	-0.329464	0.0616212
ENSDARG00000034896	ldb2b	LIM domain binding 2b	1.4	1.41002	-1.25653	-0.32945	9.73195e-05
ENSDARG00000103369	taldo1	transaldolase 1	24.9	25.1503	-1.25652	-0.329437	1.61783e-10
ENSDARG00000091298	pmela	premelanosome protein a	16.39	16.5043	-1.25642	-0.329316	7.8382e-25
ENSDARG00000013726	ap4b1	adaptor related protein complex 4 subunit beta 1	3.76	3.79853	-1.25625	-0.329129	1.99506e-05
ENSDARG00000004154	orai1b	ORAI calcium release-activated calcium modulator 1b	1.69	1.71398	-1.25603	-0.328875	0.0565512
ENSDARG00000105281	p2ry1	purinergic receptor P2Y1	4.95	5.00445	-1.25571	-0.328503	0.000252177
ENSDARG00000078014	pacsin2	protein kinase C and casein kinase substrate in neurons 2	2.2	2.21712	-1.25536	-0.3281	2.3196e-05
ENSDARG00000115762	AL929536.5		2.4	2.42955	-1.25532	-0.328057	0.124262
ENSDARG00000042872	zdhhc8a	zinc finger, DHHC-type containing 8a	2.24	2.26103	-1.2552	-0.327912	2.98705e-06
ENSDARG00000103554	notch1a	notch 1a	5.34	5.37925	-1.25496	-0.327638	3.9321e-32
ENSDARG00000077697	si:dkey-105i14.1	si:dkey-105i14.1	0.32	0.317892	-1.25491	-0.327583	0.0566686
ENSDARG00000108326	LT631684.1	zmp:0000000755	2.23	2.25263	-1.25488	-0.327544	3.44504e-06
ENSDARG00000056294	si:ch211-183d21.3	si:ch211-183d21.3	3.44	3.45912	-1.25467	-0.327305	2.08559e-05
ENSDARG00000088254	RF00017		118.13	118.515	-1.25462	-0.327248	0.00196674
ENSDARG00000099920	zgc:165555	zgc:165555	475.35	477.326	-1.25453	-0.327143	7.42843e-25
ENSDARG00000006868	trh	thyrotropin-releasing hormone	1.84	1.86653	-1.25443	-0.327035	0.286248
ENSDARG00000087489	fam124b	family with sequence similarity 124B	1.27	1.28496	-1.25437	-0.326964	0.194187
ENSDARG00000070127	nfxl1	nuclear transcription factor, X-box binding-like 1	1.77	1.77669	-1.2542	-0.326765	8.44174e-10
ENSDARG00000019646	twist3	twist3	1.94	1.94242	-1.25418	-0.326741	0.049332
ENSDARG00000040036	tcf19l	transcription factor 19 (SC1), like	1.36	1.35861	-1.25414	-0.326699	0.145037
ENSDARG00000007751	lmnl3	lamin L3	0.67	0.680001	-1.25392	-0.326443	0.0946578
ENSDARG00000109600	CU302316.1		0.13	0.128669	-1.25377	-0.326276	0.308335
ENSDARG00000101379	mfsd1	major facilitator superfamily domain containing 1	2.95	2.96923	-1.25355	-0.326024	0.000725773
ENSDARG00000014673	fzd9b	frizzled class receptor 9b	18.05	18.0875	-1.25335	-0.325793	0.000608183
ENSDARG00000062401	znf319b	zinc finger protein 319b	19.56	19.7286	-1.25333	-0.325771	8.94055e-08
ENSDARG00000053389	jade2	jade family PHD finger 2	2.43	2.45165	-1.25328	-0.325707	4.01502e-06
ENSDARG00000052263	rab1aa	RAB1A, member RAS oncogene family a	5.09	5.12089	-1.25325	-0.325672	0.000382673
ENSDARG00000114329	HOOK3	hook microtubule tethering protein 3	1.41	1.41415	-1.25303	-0.325425	3.85347e-12
ENSDARG00000076831	iqck	IQ motif containing K	1.11	1.1161	-1.25264	-0.324975	0.146869
ENSDARG00000079143	si:ch73-278m9.1	si:ch73-278m9.1	2.71	2.72447	-1.25246	-0.324762	0.00646742
ENSDARG00000103519	adamts1	ADAM metallopeptidase with thrombospondin type 1 motif, 1	10.08	10.1858	-1.2524	-0.3247	6.37079e-07
ENSDARG00000010078	nup133	nucleoporin 133	4.9	4.92251	-1.25237	-0.324663	1.0953e-10
ENSDARG00000077690	mb21d2	Mab-21 domain containing 2	5.16	5.19202	-1.2523	-0.324585	9.898e-09
ENSDARG00000092522	nnt2	nicotinamide nucleotide transhydrogenase 2	0.33	0.332927	-1.25203	-0.324265	0.309131
ENSDARG00000103783	cyyr1	cysteine/tyrosine-rich 1	5.49	5.50668	-1.252	-0.324237	4.84854e-06
ENSDARG00000038028	ndufa6	NADH:ubiquinone oxidoreductase subunit A6	50.46	50.8628	-1.252	-0.324236	1.01158e-13
ENSDARG00000102806	zgc:112234	zgc:112234	290.35	291.458	-1.25198	-0.324214	8.4435e-25
ENSDARG00000059026	zgc:123217	zgc:123217	1.17	1.17857	-1.2519	-0.324124	0.124529
ENSDARG00000117472	CABZ01043503.1		5.67	5.70319	-1.2519	-0.32412	2.94481e-05
ENSDARG00000013685	vsig8b	V-set and immunoglobulin domain containing 8b	0.77	0.77951	-1.25188	-0.324102	0.00551188
ENSDARG00000096322	si:ch73-379f7.4	si:ch73-379f7.4	4.86	4.89972	-1.25177	-0.323971	0.298688
ENSDARG00000070119	ctc1	CTS telomere maintenance complex component 1	1.94	1.94601	-1.25148	-0.32363	8.64802e-10
ENSDARG00000112840	hist1h2a10	histone cluster 1 H2A family member 10	387.85	389.814	-1.25144	-0.323591	1.20736e-13
ENSDARG00000117260	CABZ01079870.1		0.74	0.745706	-1.25141	-0.323551	0.332325
ENSDARG00000057210	has3	hyaluronan synthase 3	2.5	2.47117	-1.25133	-0.323464	0.172145
ENSDARG00000075768	sdhb	succinate dehydrogenase complex, subunit B, iron sulfur (Ip)	38.15	38.3849	-1.25132	-0.323446	2.57645e-19
ENSDARG00000042072	fbxl17	F-box and leucine-rich repeat protein 17	5.13	5.16848	-1.25096	-0.323031	1.66816e-08
ENSDARG00000052905	zgc:165423	zgc:165423	1.46	1.48389	-1.25059	-0.322612	0.0475632
ENSDARG00000078348	tcf20	transcription factor 20	12.77	12.8205	-1.25046	-0.322453	3.01656e-23
ENSDARG00000007630	mkrn2	makorin, ring finger protein, 2	1.73	1.74135	-1.2504	-0.322392	6.90592e-06
ENSDARG00000111501	hist1h4l	histone 1, H4, like	874.02	876.9	-1.25037	-0.322355	3.49772e-23
ENSDARG00000057121	c7b	complement component 7b	1.35	1.34703	-1.25016	-0.322111	0.0178563
ENSDARG00000075748	NCKAP1L	NCK associated protein 1 like	0.81	0.814976	-1.24969	-0.321571	0.0402504
ENSDARG00000019299	znf687b	zinc finger protein 687b	8.07	8.09461	-1.2493	-0.321121	4.82548e-10
ENSDARG00000098242	brcc3	BRCA1/BRCA2-containing complex, subunit 3	6.27	6.28635	-1.24914	-0.320938	8.59556e-06
ENSDARG00000086985	klc4	kinesin light chain 4	8.74	8.76351	-1.24913	-0.320928	9.55935e-22
ENSDARG00000073847	rbm15	RNA binding motif protein 15	33.07	33.1356	-1.24909	-0.32088	6.98967e-08
ENSDARG00000079017	tlnrd1	talin rod domain containing 1	21.68	21.8459	-1.24888	-0.320639	1.75452e-05
ENSDARG00000109460	CR762420.1		16.14	16.1314	-1.24885	-0.320602	0.0139347
ENSDARG00000073784	si:dkey-288i20.2	si:dkey-288i20.2	3.77	3.78329	-1.24844	-0.320123	4.84846e-05
ENSDARG00000116118	msx1a	muscle segment homeobox 1a	5.15	5.19552	-1.24828	-0.319941	0.10904
ENSDARG00000034396	mars	methionyl-tRNA synthetase	3.32	3.32699	-1.24816	-0.319801	6.86141e-16
ENSDARG00000075980	tmem125b	transmembrane protein 125b	1.54	1.55337	-1.24809	-0.319725	0.0578045
ENSDARG00000001950	ak1	adenylate kinase 1	39.34	39.4061	-1.24803	-0.319655	7.20731e-49
ENSDARG00000104436	zgc:153426	zgc:153426	63.24	63.4106	-1.24794	-0.319546	6.33029e-27
ENSDARG00000059363	tgfbr2a	transforming growth factor beta receptor 2a	0.73	0.733717	-1.2479	-0.319507	0.0918902
ENSDARG00000105179	hdac7a	histone deacetylase 7a	3.24	3.24785	-1.24757	-0.319125	3.44517e-06
ENSDARG00000060004	fzd7a	frizzled class receptor 7a	51.02	51.1242	-1.2475	-0.319036	1.09745e-12
ENSDARG00000068428	si:ch211-153j24.3	si:ch211-153j24.3	0.9	0.897279	-1.24746	-0.318989	0.0192419
ENSDARG00000097299	flrt2	fibronectin leucine rich transmembrane protein 2	2.24	2.22752	-1.2474	-0.318927	0.0626206
ENSDARG00000045228	stub1	STIP1 homology and U-Box containing protein 1	6.63	6.62844	-1.24739	-0.318916	7.33611e-07
ENSDARG00000105355	zgc:154164	zgc:154164	498.68	500.065	-1.24734	-0.318857	7.81584e-18
ENSDARG00000043031	ints10	integrator complex subunit 10	4.19	4.19465	-1.24727	-0.31877	1.78251e-07
ENSDARG00000040565	ckmb	creatine kinase, muscle b	3501.92	3503.61	-1.24723	-0.318723	1.22254e-116
ENSDARG00000095689	AL953867.2		2.75	2.77092	-1.24714	-0.318627	0.0802514
ENSDARG00000041430	bmp2b	bone morphogenetic protein 2b	3.69	3.68831	-1.24691	-0.318357	0.0104972
ENSDARG00000102824	pcdh10b	protocadherin 10b	23.71	23.7423	-1.24681	-0.318242	1.18763e-30
ENSDARG00000021140	pabpc1b	poly A binding protein, cytoplasmic 1 b	8.89	8.91524	-1.24678	-0.318206	8.26103e-17
ENSDARG00000077226	smarca4a	SWI/SNF related, matrix associated, actin dependent regulator of chromatin, subfamily a, member 4a	32.25	32.2463	-1.24667	-0.318078	2.07736e-60
ENSDARG00000055276	rel	v-rel avian reticuloendotheliosis viral oncogene homolog	1.98	1.98079	-1.24664	-0.318048	0.000135517
ENSDARG00000069844	acod1	aconitate decarboxylase 1	3.07	3.06075	-1.2466	-0.318003	0.0713069
ENSDARG00000102883	sptbn1	spectrin, beta, non-erythrocytic 1	26	26.002	-1.2463	-0.31765	3.55679e-70
ENSDARG00000116122	CABZ01067150.1		4.56	4.56489	-1.24627	-0.317622	0.0160705
ENSDARG00000005578	ugp2a	UDP-glucose pyrophosphorylase 2a	5.74	5.74827	-1.24624	-0.317584	4.40925e-09
ENSDARG00000043093	mpeg1.2	macrophage expressed 1, tandem duplicate 2	3.73	3.72423	-1.24619	-0.317527	0.0514727
ENSDARG00000026489	khsrp	KH-type splicing regulatory protein	24.14	24.1785	-1.24573	-0.316994	2.3604e-19
ENSDARG00000091326	cep120	centrosomal protein 120	1.11	1.10604	-1.24573	-0.316993	0.000124954
ENSDARG00000114084	RF00017		2957.9	2958.72	-1.24565	-0.316898	2.23343e-35
ENSDARG00000117145	notum1b	notum, palmitoleoyl-protein carboxylesterase b	2.44	2.44431	-1.24562	-0.316863	0.142201
ENSDARG00000097385	si:ch211-15d5.12	si:ch211-15d5.12	1.7	1.70725	-1.24556	-0.316797	0.318002
ENSDARG00000044182	stau1	staufen double-stranded RNA binding protein 1	6.97	6.97252	-1.24541	-0.316616	1.21892e-13
ENSDARG00000006356	slc18a3a	solute carrier family 18 (vesicular acetylcholine transporter), member 3a	35	35.1136	-1.24539	-0.316601	5.14072e-07
ENSDARG00000115806	CABZ01043506.1		8.51	8.53931	-1.24528	-0.31647	0.00535167
ENSDARG00000113885	RF00067	small nucleolar RNA, C/D box 15B	254.58	254.512	-1.24527	-0.316453	0.000359209
ENSDARG00000019778	rps6	ribosomal protein S6	460.07	459.821	-1.24524	-0.316418	1.11025e-64
ENSDARG00000112294	thsd1	thrombospondin, type I, domain containing 1	4.3	4.31695	-1.24511	-0.316274	0.207289
ENSDARG00000103609	mib2	mindbomb E3 ubiquitin protein ligase 2	4.1	4.10773	-1.24507	-0.316232	2.38615e-11
ENSDARG00000053345	si:dkey-56i24.1	si:dkey-56i24.1	5.29	5.33418	-1.24492	-0.31605	0.209966
ENSDARG00000110581	mapk4	mitogen-activated protein kinase 4	1.64	1.6317	-1.24489	-0.31602	0.000154431
ENSDARG00000077096	fndc7a	fibronectin type III domain containing 7a	1.77	1.77407	-1.24484	-0.315962	0.00147437
ENSDARG00000111644	CABZ01085137.1		0.36	0.356677	-1.24475	-0.315862	0.159818
ENSDARG00000056767	itgb3a	integrin beta 3a	3.12	3.12303	-1.24469	-0.315788	3.21234e-07
ENSDARG00000000175	hoxb2a	homeobox B2a	6.63	6.63818	-1.2446	-0.315678	0.0214634
ENSDARG00000105321	aspscr1	alveolar soft part sarcoma chromosome region, candidate 1	2.21	2.19936	-1.24458	-0.315665	0.000154431
ENSDARG00000104973	wnt5a	wingless-type MMTV integration site family, member 5a	0.47	0.473398	-1.24455	-0.315621	0.330511
ENSDARG00000092243	BX005065.1	si:ch211-163b2.2	5.2	5.16518	-1.24443	-0.315481	0.080944
ENSDARG00000090670	si:dkey-201i6.8	si:dkey-201i6.8	0.45	0.447446	-1.24413	-0.315142	0.0696436
ENSDARG00000025507	wdr24	WD repeat domain 24	4.17	4.16715	-1.24413	-0.315137	8.53942e-08
ENSDARG00000117339	CABZ01078244.2		4.24	4.26246	-1.24408	-0.315074	0.145221
ENSDARG00000089701	trabd2a	TraB domain containing 2A	2.11	2.10281	-1.24402	-0.315004	4.59631e-09
ENSDARG00000017988	dse	dermatan sulfate epimerase	4.84	4.85459	-1.2438	-0.31475	2.29359e-08
ENSDARG00000063250	spata2	spermatogenesis associated 2	7.94	7.95334	-1.24365	-0.314582	1.10456e-05
ENSDARG00000030335	zc3h10	zinc finger CCCH-type containing 10	3.21	3.20784	-1.24352	-0.314429	9.29071e-05
ENSDARG00000100854	ago4	argonaute RISC catalytic component 4	12.07	12.0483	-1.24315	-0.313999	2.17368e-24
ENSDARG00000078650	kcna4	potassium voltage-gated channel, shaker-related subfamily, member 4	15.25	15.2893	-1.24297	-0.313786	0.000177371
ENSDARG00000098591	tubb2b	tubulin, beta 2b	707.41	705.547	-1.24278	-0.313575	2.71889e-63
ENSDARG00000011493	dcun1d3	defective in cullin neddylation 1 domain containing 3	4.35	4.3505	-1.24277	-0.313564	4.05703e-06
ENSDARG00000102796	si:ch1073-83b15.1	si:ch1073-83b15.1	2.57	2.57279	-1.24262	-0.313389	0.0618239
ENSDARG00000063018	fam78ba	family with sequence similarity 78, member B a	9.29	9.27635	-1.24257	-0.313331	9.43028e-06
ENSDARG00000015076	gja8b	gap junction protein alpha 8 paralog b	10.19	10.1543	-1.24244	-0.313181	0.00278088
ENSDARG00000046074	stk11	serine/threonine kinase 11	5.66	5.65356	-1.24227	-0.312983	1.30858e-10
ENSDARG00000117450	FO834828.2		0.99	0.99545	-1.24225	-0.312959	0.14756
ENSDARG00000006640	eomesa	eomesodermin homolog a	1.79	1.77848	-1.24217	-0.312861	0.00622491
ENSDARG00000014201	otpa	orthopedia homeobox a	25.44	25.4376	-1.2421	-0.312776	3.50365e-10
ENSDARG00000011201	rplp2l	ribosomal protein, large P2, like	177.9	177.371	-1.24187	-0.312513	6.91819e-52
ENSDARG00000040432	klf2b	Kruppel-like factor 2b	17.31	17.2806	-1.24173	-0.312347	1.69614e-09
ENSDARG00000105271	2018-09-04	septin 4	1.97	1.96377	-1.24171	-0.312326	6.09652e-08
ENSDARG00000006859	nkain1	sodium/potassium transporting ATPase interacting 1	6.48	6.45693	-1.24155	-0.312147	8.18067e-10
ENSDARG00000109470	RF00017		90.24	89.8082	-1.24148	-0.31206	0.00381677
ENSDARG00000018325	taf5	TAF5 RNA polymerase II, TATA box binding protein (TBP)-associated factor	6.3	6.2746	-1.24141	-0.311982	1.25604e-08
ENSDARG00000105393	zgc:112234	zgc:112234	389.29	388.074	-1.24139	-0.311953	3.6974e-15
ENSDARG00000100188	CABZ01059915.1	RNA-binding protein with serine-rich domain 1	2.18	2.18077	-1.24126	-0.311809	0.00250023
ENSDARG00000058553	sprb	sepiapterin reductase b	1.33	1.32731	-1.24123	-0.311775	0.206691
ENSDARG00000104715	zgc:171422	zgc:171422	3.29	3.2685	-1.2412	-0.31174	3.38587e-05
ENSDARG00000067613	dnajc25	DnaJ (Hsp40) homolog, subfamily C , member 25	1.8	1.79802	-1.24107	-0.311587	0.0326857
ENSDARG00000099015	wacb	WW domain containing adaptor with coiled-coil b	2.47	2.45356	-1.24107	-0.311585	0.0728093
ENSDARG00000001785	irx2a	iroquois homeobox 2a	7.78	7.74143	-1.24107	-0.31158	5.4515e-06
ENSDARG00000099493	CR847906.1	protein NLRC3-like	0.55	0.544317	-1.24106	-0.311576	0.195677
ENSDARG00000101239	hsd17b4	hydroxysteroid (17-beta) dehydrogenase 4	4.38	4.35287	-1.24102	-0.311531	1.38563e-08
ENSDARG00000030236	tmem30aa	transmembrane protein 30Aa	10.99	10.9837	-1.24097	-0.311468	3.83854e-10
ENSDARG00000092624	SPTBN4	spectrin beta, non-erythrocytic 4	4.28	4.26982	-1.24095	-0.311444	6.47321e-13
ENSDARG00000110298	mbd4	methyl-CpG binding domain protein 4	3.06	3.04208	-1.24083	-0.31131	0.0500595
ENSDARG00000117294	CABZ01085626.1		2.56	2.55587	-1.24054	-0.310971	0.143974
ENSDARG00000116712	CABZ01061894.1	wu:fb16f03	3.93	3.92622	-1.24054	-0.310968	3.92643e-06
ENSDARG00000115036	RF00017		227.39	227.229	-1.24032	-0.310718	9.67789e-06
ENSDARG00000111792	BX323461.1		0.78	0.772829	-1.2402	-0.310572	5.92892e-07
ENSDARG00000043431	b3gntl1	UDP-GlcNAc:betaGal beta-1,3-N-acetylglucosaminyltransferase-like 1	1.89	1.8825	-1.2402	-0.31057	0.00315447
ENSDARG00000014068	pgam1b	phosphoglycerate mutase 1b	14.02	13.9865	-1.24018	-0.310553	2.40101e-11
ENSDARG00000098158	cpxm1b	carboxypeptidase X (M14 family), member 1b	1.64	1.63907	-1.24016	-0.310529	6.48492e-05
ENSDARG00000105261	nfkb1	nuclear factor of kappa light polypeptide gene enhancer in B-cells 1	2.45	2.43751	-1.24011	-0.310473	5.0042e-10
ENSDARG00000036998	arf3b	ADP-ribosylation factor 3b	12.13	12.0804	-1.24008	-0.310434	6.17726e-08
ENSDARG00000102252	USP34	ubiquitin specific peptidase 34	7.45	7.42768	-1.24005	-0.310401	3.08442e-26
ENSDARG00000075368	mrm2	mitochondrial rRNA methyltransferase 2	1.43	1.43152	-1.23983	-0.310147	0.370041
ENSDARG00000011020	hnrnpa1a	heterogeneous nuclear ribonucleoprotein A1a	23.42	23.3433	-1.23962	-0.309896	8.49437e-18
ENSDARG00000103752	DUSP26	dual specificity phosphatase 26	9.24	9.19577	-1.23946	-0.309711	0.00054741
ENSDARG00000004695	six4a	SIX homeobox 4a	5.88	5.85418	-1.23945	-0.309699	5.25326e-06
ENSDARG00000105417	CU695207.1		6.4	6.38558	-1.2394	-0.309641	0.286832
ENSDARG00000099446	slit1b	slit homolog 1b (Drosophila)	1.92	1.91346	-1.23935	-0.309579	1.49739e-14
ENSDARG00000098733	pxdn	peroxidasin	3.68	3.6596	-1.2392	-0.309405	8.67844e-21
ENSDARG00000036281	FO704915.1	coiled-coil and C2 domain containing 1A	5.22	5.19663	-1.23915	-0.309355	2.14877e-10
ENSDARG00000040286	ubl7b	ubiquitin-like 7b (bone marrow stromal cell-derived)	6.91	6.86508	-1.23915	-0.309353	7.71045e-06
ENSDARG00000008218	znf410	zinc finger protein 410	11.07	11.0232	-1.23881	-0.308957	4.61764e-09
ENSDARG00000045976	sidt2	SID1 transmembrane family, member 2	3.08	3.05845	-1.23877	-0.308912	2.54654e-08
ENSDARG00000051809	btr12	bloodthirsty-related gene family, member 12	2.33	2.33297	-1.23862	-0.308734	0.00114575
ENSDARG00000007490	adrb1	adrenoceptor beta 1	3.42	3.36564	-1.23856	-0.308665	0.353709
ENSDARG00000092260	si:ch73-290k24.6	si:ch73-290k24.6	4.7	4.67739	-1.23847	-0.308555	0.000144476
ENSDARG00000103198	mrps2	mitochondrial ribosomal protein S2	6.99	6.96672	-1.23841	-0.308488	0.000289575
ENSDARG00000036924	tatdn1	TatD DNase domain containing 1	3.02	3.00715	-1.23831	-0.308372	0.219563
ENSDARG00000052567	tmem35	transmembrane protein 35	29.28	29.1008	-1.23814	-0.308173	6.41931e-19
ENSDARG00000116353	CABZ01071171.1	low density lipoprotein receptor-related protein 4	5.36	5.32816	-1.23813	-0.308158	5.89903e-16
ENSDARG00000105345	zgc:173552	zgc:173552	237.23	236.013	-1.23812	-0.308147	9.88898e-08
ENSDARG00000056666	sp8b	sp8 transcription factor b	17.78	17.7161	-1.23809	-0.308121	0.00316574
ENSDARG00000042922	gpr173	G protein-coupled receptor 173	32.89	32.8788	-1.23809	-0.308118	0.000406786
ENSDARG00000058861	ncln	nicalin	6.43	6.38024	-1.23766	-0.307612	1.04466e-09
ENSDARG00000077143	znf526	zinc finger protein 526	3.06	3.03878	-1.2375	-0.30743	0.000233963
ENSDARG00000103337	rrp1	ribosomal RNA processing 1	3.96	3.94599	-1.23731	-0.307209	0.00276435
ENSDARG00000114159	TMEM196	transmembrane protein 196	0.49	0.482727	-1.23725	-0.30714	0.227494
ENSDARG00000086654	cbln11	cerebellin 11	1.12	1.11438	-1.23719	-0.307066	0.272675
ENSDARG00000042887	TNPO2	transportin 2	10.88	10.8158	-1.2371	-0.306961	6.75697e-09
ENSDARG00000056467	tmub2	transmembrane and ubiquitin-like domain containing 2	3.65	3.62141	-1.23709	-0.306947	0.00208047
ENSDARG00000096278	nkd3	naked cuticle homolog 3	5.03	4.98974	-1.23706	-0.306921	0.107649
ENSDARG00000027867	paplna	papilin a, proteoglycan-like sulfated glycoprotein	3.11	3.0966	-1.23705	-0.306909	2.05977e-12
ENSDARG00000076718	prkra	protein kinase, interferon-inducible double stranded RNA dependent activator	9.58	9.508	-1.237	-0.306846	2.96197e-05
ENSDARG00000105674	ms4a17a.2	membrane-spanning 4-domains, subfamily A, member 17a.2	0.44	0.434946	-1.23692	-0.306749	0.192895
ENSDARG00000105022	FO704813.1	ATP-sensitive inward rectifier potassium channel 10	0.57	0.565899	-1.23672	-0.306516	0.076693
ENSDARG00000029688	hsp70.1	heat shock cognate 70-kd protein, tandem duplicate 1	14.53	14.5059	-1.2367	-0.306497	0.000903354
ENSDARG00000022968	fxr1	fragile X mental retardation, autosomal homolog 1	11.99	11.9256	-1.2366	-0.306381	5.03363e-18
ENSDARG00000078653	ralbp1	ralA binding protein 1	3.92	3.90513	-1.23638	-0.306128	6.85366e-09
ENSDARG00000096717	AL732488.1	uncharacterized LOC110438942	2.09	2.07217	-1.23626	-0.305988	0.0219211
ENSDARG00000100127	znf1178	zinc finger protein 1178	2.42	2.4281	-1.23614	-0.305846	0.0873756
ENSDARG00000058558	lzts3b	leucine zipper, putative tumor suppressor family member 3b	1.92	1.90488	-1.23611	-0.305806	7.30857e-05
ENSDARG00000111920	cplx2	complexin 2	5.39	5.34757	-1.23607	-0.305757	5.16104e-10
ENSDARG00000009285	rpl15	ribosomal protein L15	209.95	208.257	-1.23554	-0.305144	3.0089e-46
ENSDARG00000004658	zgc:101810	zgc:101810	9.2	9.13938	-1.23548	-0.305077	1.08943e-10
ENSDARG00000102448	BX322657.1		0.76	0.757777	-1.23537	-0.304939	0.332969
ENSDARG00000004939	mtdhb	metadherin b	8.05	7.98488	-1.23507	-0.304589	3.91397e-09
ENSDARG00000088308	notchl	notch homolog, like	1.12	1.10065	-1.23495	-0.304456	0.00323337
ENSDARG00000052494	pcdh18b	protocadherin 18b	18.69	18.5218	-1.23472	-0.304189	1.38317e-11
ENSDARG00000100782	F7 (1 of many)	coagulation factor VII	0.95	0.938201	-1.23453	-0.30396	0.174968
ENSDARG00000059388	bdh1	3-hydroxybutyrate dehydrogenase, type 1	4.36	4.34011	-1.23439	-0.303803	0.00249832
ENSDARG00000104700	acvr2ab	activin A receptor type 2Ab	5.09	5.05009	-1.23435	-0.303756	5.12335e-07
ENSDARG00000031952	mb	myoglobin	31.87	31.6127	-1.23406	-0.303414	2.43495e-14
ENSDARG00000060196	lhpp	phospholysine phosphohistidine inorganic pyrophosphate phosphatase	2.25	2.23197	-1.23397	-0.30331	0.0320004
ENSDARG00000113329	CU571081.1	C3a anaphylatoxin chemotactic receptor-like	1.2	1.17611	-1.23369	-0.302982	0.258383
ENSDARG00000096791	si:ch73-344o19.1	si:ch73-344o19.1	1.16	1.16058	-1.23361	-0.30289	0.0312824
ENSDARG00000116491	h2afvb	H2A histone family, member Vb	17.6	17.4019	-1.23361	-0.302882	6.90434e-18
ENSDARG00000103403	sar1b	secretion associated, Ras related GTPase 1B	11.21	11.1229	-1.23361	-0.302881	3.11874e-08
ENSDARG00000038687	nfkb2	nuclear factor of kappa light polypeptide gene enhancer in B-cells 2 (p49/p100)	5.33	5.25799	-1.23358	-0.30285	4.07872e-08
ENSDARG00000115938	zgc:171759	zgc:171759	1338.82	1326.22	-1.23357	-0.302844	7.15687e-28
ENSDARG00000041239	wdr20b	WD repeat domain 20b	3.31	3.27204	-1.2335	-0.30276	0.000192108
ENSDARG00000024492	col9a2	procollagen, type IX, alpha 2	36.41	36.0499	-1.23344	-0.302682	3.86073e-49
ENSDARG00000117569	CABZ01078600.1		1.17	1.15377	-1.23339	-0.302629	0.0572529
ENSDARG00000021924	hsp70.3	heat shock cognate 70-kd protein, tandem duplicate 3	7.64	7.61967	-1.23329	-0.302515	0.0112412
ENSDARG00000018921	fam84a	family with sequence similarity 84, member A	46.6	45.9956	-1.23311	-0.302303	1.54972e-07
ENSDARG00000041237	med18	mediator of RNA polymerase II transcription, subunit 18 homolog (yeast)	6.61	6.57375	-1.23309	-0.302282	0.0292149
ENSDARG00000052465	dusp10	dual specificity phosphatase 10	1.86	1.8422	-1.23303	-0.302211	0.000146197
ENSDARG00000092467	si:ch73-46j18.5	si:ch73-46j18.5	61	60.3911	-1.23255	-0.301648	2.06297e-31
ENSDARG00000091521	MAP3K11	mitogen-activated protein kinase kinase kinase 11	0.97	0.964532	-1.2325	-0.301591	3.26114e-08
ENSDARG00000077553	rap2aa	RAP2A, member of RAS oncogene family a	2.37	2.3625	-1.23238	-0.301442	0.0514784
ENSDARG00000009280	smyd1a	SET and MYND domain containing 1a	31.3	30.9604	-1.23233	-0.301384	8.07113e-36
ENSDARG00000040620	psmg1	proteasome (prosome, macropain) assembly chaperone 1	12.01	11.9105	-1.23222	-0.301266	0.000915475
ENSDARG00000068367	nfkbie	nuclear factor of kappa light polypeptide gene enhancer in B-cells inhibitor, epsilon	2.48	2.46315	-1.23219	-0.301221	9.04037e-07
ENSDARG00000013251	hsf4	heat shock transcription factor 4	2.59	2.562	-1.23186	-0.300844	0.00380239
ENSDARG00000074086	tecpr1b	tectonin beta-propeller repeat containing 1b	1.4	1.38231	-1.23177	-0.300738	1.45756e-05
ENSDARG00000076464	lamtor1	late endosomal/lysosomal adaptor, MAPK and MTOR activator 1	4.87	4.79192	-1.23172	-0.300678	0.00140635
ENSDARG00000014479	ptf1a	pancreas associated transcription factor 1a	6.49	6.4106	-1.23171	-0.300657	0.281467
ENSDARG00000100598	CABZ01109081.1	cadherin 19, type 2	1.53	1.5107	-1.23164	-0.30058	0.0381158
ENSDARG00000041397	eif2b2	eukaryotic translation initiation factor 2B, subunit 2 beta	3.88	3.83721	-1.2315	-0.300418	0.000372702
ENSDARG00000019930	tal1	T-cell acute lymphocytic leukemia 1	6.67	6.57598	-1.2315	-0.300414	1.07125e-05
ENSDARG00000068484	CABZ01100185.1		2.01	1.99241	-1.23147	-0.300382	0.0202622
ENSDARG00000006607	gpr27	G protein-coupled receptor 27	16.09	15.913	-1.23143	-0.300333	1.04439e-05
ENSDARG00000103176	nr5a1a	nuclear receptor subfamily 5, group A, member 1a	0.3	0.298203	-1.23131	-0.3002	0.110078
ENSDARG00000095556	CR318588.4	uncharacterized LOC795545	62.19	61.5079	-1.23129	-0.300169	1.84179e-09
ENSDARG00000114245	zgc:158619	zgc:158619	9.1	9.00533	-1.23125	-0.300122	1.72105e-08
ENSDARG00000059866	cactin	cactin	3.02	2.98737	-1.23093	-0.299753	0.000108267
ENSDARG00000071250	tmem79a	transmembrane protein 79a	0.91	0.905509	-1.23089	-0.299706	0.352007
ENSDARG00000090930	si:ch211-120g10.1	si:ch211-120g10.1	2.37	2.34249	-1.23079	-0.299581	0.00411682
ENSDARG00000075261	timp2b	TIMP metallopeptidase inhibitor 2b	2.33	2.31188	-1.23075	-0.299535	1.49203e-06
ENSDARG00000063311	soga3a	SOGA family member 3a	3.46	3.42695	-1.23066	-0.299436	0.000124783
ENSDARG00000103129	nid1b	nidogen 1b	9.27	9.15843	-1.23057	-0.299324	1.62203e-27
ENSDARG00000098650	iqgap3	IQ motif containing GTPase activating protein 3	4.55	4.48791	-1.23036	-0.29908	1.44435e-14
ENSDARG00000100315	slc15a1a	solute carrier family 15 (oligopeptide transporter), member 1a	0.3	0.292633	-1.23029	-0.298996	0.216279
ENSDARG00000036700	si:ch211-114n24.6	si:ch211-114n24.6	78.81	77.6223	-1.23027	-0.298976	3.66235e-18
ENSDARG00000117229	CABZ01058362.1		2.04	2.01075	-1.23014	-0.298823	0.0329473
ENSDARG00000055618	acta1b	actin, alpha 1b, skeletal muscle	1206.9	1190.84	-1.23004	-0.298702	4.58056e-62
ENSDARG00000007576	crybb1l1	crystallin, beta B1, like 1	261.73	258.319	-1.22991	-0.298548	6.97131e-10
ENSDARG00000116411	RF00017		990.23	975.287	-1.22983	-0.298457	1.24421e-13
ENSDARG00000007812	sp3b	Sp3b transcription factor	9.69	9.5907	-1.22976	-0.298381	3.50031e-12
ENSDARG00000117373	CABZ01100278.1		1.46	1.4483	-1.22973	-0.298337	0.00924573
ENSDARG00000104809	top1mt	DNA topoisomerase I mitochondrial	0.85	0.835955	-1.22969	-0.298299	0.0990623
ENSDARG00000100962	ttc39b	tetratricopeptide repeat domain 39B	1.42	1.40824	-1.22963	-0.298221	0.000580104
ENSDARG00000010276	ptgs2b	prostaglandin-endoperoxide synthase 2b	4.34	4.31996	-1.2295	-0.298068	0.0360608
ENSDARG00000068143	slc39a6	solute carrier family 39 (zinc transporter), member 6	3.44	3.38544	-1.2294	-0.297958	7.9533e-05
ENSDARG00000020467	safb	scaffold attachment factor B	24.05	23.689	-1.22936	-0.297905	5.60014e-15
ENSDARG00000103312	CU469384.1	testis development-related protein-like	1	0.985498	-1.22921	-0.297728	0.321357
ENSDARG00000076218	b3galt4	UDP-Gal:betaGlcNAc beta 1,3-galactosyltransferase, polypeptide 4	10.65	10.5527	-1.22911	-0.297618	0.164778
ENSDARG00000099945	CU467646.4		0.62	0.612869	-1.22895	-0.29743	0.323971
ENSDARG00000052122	rag1	recombination activating gene 1	0.99	0.964447	-1.22892	-0.297386	0.259505
ENSDARG00000079697	zgc:194908	zgc:194908	6.87	6.74116	-1.22891	-0.297382	0.391679
ENSDARG00000036830	krt91	keratin 91	1211.2	1194.3	-1.22891	-0.29738	8.60885e-12
ENSDARG00000116608	pitx1	paired-like homeodomain 1	4.13	4.06984	-1.22891	-0.297375	0.00261343
ENSDARG00000101540	fgf3	fibroblast growth factor 3	4.4	4.29692	-1.22889	-0.297354	0.0626053
ENSDARG00000070898	si:ch211-262h13.3	si:ch211-262h13.3	7.35	7.27374	-1.22884	-0.297292	0.00121153
ENSDARG00000089042	foxb1a	forkhead box B1a	11.98	11.8904	-1.22875	-0.297188	0.0282258
ENSDARG00000101753	CABZ01085195.1	uncharacterized LOC110440004	0.76	0.753078	-1.2287	-0.29713	0.104525
ENSDARG00000110653	CABZ01088049.1		2.35	2.30303	-1.22867	-0.297093	0.0249341
ENSDARG00000058656	desma	desmin a	19.94	19.6739	-1.22846	-0.296845	1.00208e-25
ENSDARG00000076247	dlk2	delta-like 2 homolog (Drosophila)	1.39	1.37535	-1.22842	-0.296803	0.104987
ENSDARG00000059163	rbp3	retinol binding protein 3	7.24	7.17645	-1.22812	-0.296451	0.00633957
ENSDARG00000068214	ccni	cyclin I	21.37	21.1024	-1.22808	-0.29641	8.69797e-21
ENSDARG00000011672	sema3b	sema domain, immunoglobulin domain (Ig), short basic domain, secreted, (semaphorin) 3B	3.41	3.37416	-1.22806	-0.296383	2.52086e-06
ENSDARG00000075676	fndc7b	fibronectin type III domain containing 7b	2.59	2.56659	-1.22805	-0.296375	0.0411691
ENSDARG00000104653	btbd2b	BTB (POZ) domain containing 2b	5.34	5.26152	-1.22784	-0.296121	5.91942e-09
ENSDARG00000078308	spry2	sprouty RTK signaling antagonist 2	31.69	31.2759	-1.2277	-0.295957	2.55959e-09
ENSDARG00000104414	shmt2	serine hydroxymethyltransferase 2 (mitochondrial)	3.55	3.48819	-1.22767	-0.295925	1.39293e-13
ENSDARG00000092204	ms4a17a.5	membrane-spanning 4-domains, subfamily A, member 17A.5	2.06	2.03482	-1.2276	-0.295841	0.0393922
ENSDARG00000016301	zgc:65894	zgc:65894	52.63	51.9223	-1.22759	-0.295835	7.30432e-16
ENSDARG00000115022	RF00017		26.96	26.6506	-1.22743	-0.295639	0.199718
ENSDARG00000045589	kcnj8	potassium inwardly-rectifying channel, subfamily J, member 8	2.44	2.40541	-1.22733	-0.295527	0.337638
ENSDARG00000059367	mfap2	microfibril associated protein 2	93.35	92.0529	-1.22709	-0.295241	1.34462e-09
ENSDARG00000102120	RF00090		649.74	640.033	-1.22701	-0.295142	4.43949e-10
ENSDARG00000025420	fzd5	frizzled class receptor 5	20.06	19.8064	-1.22694	-0.295059	0.00200454
ENSDARG00000104919	si:ch211-153b23.3	si:ch211-153b23.3	0.71	0.701453	-1.22693	-0.295052	0.356191
ENSDARG00000077176	zgc:174888	zgc:174888	7.33	7.25029	-1.22683	-0.294935	0.00594461
ENSDARG00000101249	hist1h4l	histone 1, H4, like	878.93	863.866	-1.22676	-0.294849	2.00039e-30
ENSDARG00000035771	si:ch1073-157b13.1	si:ch1073-157b13.1	5.87	5.77887	-1.22674	-0.294831	5.39258e-07
ENSDARG00000063407	ADAMTSL4	ADAMTS like 4	2.82	2.78773	-1.22672	-0.294807	7.49647e-12
ENSDARG00000040245	kpnb3	karyopherin (importin) beta 3	10.51	10.3374	-1.22672	-0.294807	2.84208e-26
ENSDARG00000112868	CABZ01073424.2		24.8	24.3618	-1.2267	-0.294786	0.338025
ENSDARG00000019772	si:ch1073-280e3.1	si:ch1073-280e3.1	0.99	0.976616	-1.22668	-0.294764	0.0407479
ENSDARG00000071881	arl9	ADP-ribosylation factor-like 9	4.78	4.70057	-1.22661	-0.294678	0.000763391
ENSDARG00000117284	CU627988.1	transcription initiation factor TFIID subunit 4-like	1.39	1.35642	-1.22658	-0.294647	0.00417015
ENSDARG00000076518	mettl1	methyltransferase like 1	0.83	0.816708	-1.22631	-0.294328	0.0254708
ENSDARG00000102798	mcm2	minichromosome maintenance complex component 2	10.52	10.3573	-1.2263	-0.294307	1.48483e-16
ENSDARG00000045130	klhl11	kelch-like family member 11	12.77	12.6067	-1.22627	-0.294271	2.67469e-05
ENSDARG00000107066	CABZ01074888.1		0.7	0.691957	-1.22585	-0.293777	0.325535
ENSDARG00000059139	wfikkn2b	WAP, follistatin/kazal, immunoglobulin, kunitz and netrin domain containing 2b	1.07	1.03357	-1.22571	-0.293618	0.383168
ENSDARG00000075385	LO017852.1		3.67	3.6163	-1.22563	-0.293522	0.000721162
ENSDARG00000087910	dact3a	dishevelled-binding antagonist of beta-catenin 3a	3.17	3.1289	-1.22552	-0.293388	0.00204815
ENSDARG00000036446	PRKAR2B	protein kinase cAMP-dependent type II regulatory subunit beta	3.84	3.78896	-1.22543	-0.293286	1.40084e-07
ENSDARG00000029457	cacna1sa	calcium channel, voltage-dependent, L type, alpha 1S subunit, a	4.47	4.39749	-1.22538	-0.293231	1.31105e-16
ENSDARG00000117444	CABZ01067979.1		2.7	2.65952	-1.22523	-0.293052	0.0128955
ENSDARG00000005462	kif4	kinesin family member 4	5.2	5.11642	-1.22512	-0.292919	2.22394e-13
ENSDARG00000079202	parp2	poly (ADP-ribose) polymerase 2	11.33	11.1295	-1.2251	-0.292903	1.41247e-08
ENSDARG00000028688	exosc2	exosome component 2	4.82	4.73519	-1.22461	-0.292325	0.00940335
ENSDARG00000105483	zgc:112234	zgc:112234	273.91	269.174	-1.22417	-0.291802	9.87229e-10
ENSDARG00000103770	ARMC6	armadillo repeat containing 6	2.14	2.09571	-1.22406	-0.291679	0.000371595
ENSDARG00000111095	RF00017		70.99	70.1003	-1.22391	-0.291502	0.0239797
ENSDARG00000099514	zgc:112234	zgc:112234	288.17	283.194	-1.22376	-0.291321	0.00323135
ENSDARG00000077934	tegt	testis enhanced gene transcript (BAX inhibitor 1)	58.64	57.6434	-1.22333	-0.29081	1.52248e-15
ENSDARG00000039066	klhl31	kelch-like family member 31	69.55	68.2881	-1.22321	-0.290678	1.40586e-35
ENSDARG00000004870	psen1	presenilin 1	8.01	7.84245	-1.2232	-0.290659	5.22882e-11
ENSDARG00000090690	nell2a	neural EGFL like 2a	2.83	2.78236	-1.22319	-0.290654	4.81866e-18
ENSDARG00000115712	twf1a	twinfilin actin-binding protein 1a	6.21	6.10853	-1.22319	-0.29065	6.40082e-06
ENSDARG00000098483	RF00017		120.79	118.654	-1.22312	-0.290569	0.0022794
ENSDARG00000096655	BX901920.1		8.87	8.70703	-1.22294	-0.290351	0.00134621
ENSDARG00000112019	CABZ01065423.1		1.75	1.72274	-1.2229	-0.290308	3.58285e-07
ENSDARG00000093994	znf1058	zinc finger protein 1058	0.42	0.413273	-1.22269	-0.29006	0.307924
ENSDARG00000059209	abhd13	abhydrolase domain containing 13	6.8	6.66666	-1.22263	-0.289984	0.000992728
ENSDARG00000037760	uncx4.1	Unc4.1 homeobox (C. elegans)	11.56	11.3677	-1.22262	-0.289976	0.00039187
ENSDARG00000031664	sox21a	SRY (sex determining region Y)-box 21a	6.17	6.09357	-1.22259	-0.289939	0.265906
ENSDARG00000116743	rnps1	RNA binding protein S1, serine-rich domain	2.48	2.43111	-1.22251	-0.289848	0.00328345
ENSDARG00000115875	si:ch211-113a14.19	si:ch211-113a14.19	1108.27	1086.49	-1.22244	-0.289768	1.08079e-20
ENSDARG00000098079	rab3gap1	RAB3 GTPase activating protein subunit 1	3.53	3.46645	-1.22237	-0.289679	1.37713e-14
ENSDARG00000067701	myoz3a	myozenin 3a	1.55	1.53362	-1.22216	-0.289437	0.0741441
ENSDARG00000012422	col11a2	collagen, type XI, alpha 2	54.85	53.7791	-1.22198	-0.289223	1.75437e-40
ENSDARG00000014106	cfl2	cofilin 2 (muscle)	8.58	8.43355	-1.22196	-0.289196	1.49704e-10
ENSDARG00000068096	atf5a	activating transcription factor 5a	20.9	20.5416	-1.22173	-0.288931	6.42029e-07
ENSDARG00000096932	si:ch211-37e10.2	si:ch211-37e10.2	4.2	4.13611	-1.22169	-0.288884	0.00078766
ENSDARG00000045132	vdac1	voltage-dependent anion channel 1	24.43	23.9465	-1.22104	-0.288111	7.6962e-28
ENSDARG00000112225	RF00017		4990.48	4887.1	-1.22104	-0.28811	6.05488e-33
ENSDARG00000034168	serpini1	serpin peptidase inhibitor, clade I (neuroserpin), member 1	2.09	2.04849	-1.22095	-0.288006	2.94481e-05
ENSDARG00000028949	ZBTB26	zinc finger and BTB domain containing 26	7.27	7.12396	-1.22092	-0.287969	0.00510757
ENSDARG00000108060	LO017771.1		10.27	10.1019	-1.2209	-0.28794	0.00258363
ENSDARG00000030494	hjv	hemojuvelin BMP co-receptor	3.43	3.36856	-1.22057	-0.287554	0.00228669
ENSDARG00000052097	trim35-31	tripartite motif containing 35-31	0.29	0.287354	-1.2205	-0.287475	0.358865
ENSDARG00000112491	hist1h4l	histone 1, H4, like	774.88	759.705	-1.22047	-0.287436	8.12005e-13
ENSDARG00000114019	CABZ01088149.1	mitochondrial ubiquitin ligase activator of nfkb 1-A	6.35	6.22025	-1.22021	-0.287128	0.057415
ENSDARG00000042728	plaa	phospholipase A2-activating protein	4.14	4.0582	-1.22019	-0.287111	3.19936e-08
ENSDARG00000090499	tmem121ab	transmembrane protein 121Ab	8.45	8.35761	-1.22009	-0.286986	0.253646
ENSDARG00000024295	slc11a2	solute carrier family 11 (proton-coupled divalent metal ion transporter), member 2	10.65	10.4357	-1.22007	-0.286964	4.03143e-05
ENSDARG00000099438	CABZ01073736.1		0.71	0.689992	-1.21982	-0.286664	0.143252
ENSDARG00000060330	si:ch211-284e13.4	si:ch211-284e13.4	6.45	6.33582	-1.21981	-0.286659	0.00381677
ENSDARG00000098334	exosc3	exosome component 3	2.2	2.17307	-1.21981	-0.286659	0.182191
ENSDARG00000105863	FO904970.1	wu:fl23c11	0.71	0.693295	-1.21932	-0.286072	0.182191
ENSDARG00000104956	si:dkey-165o8.2	si:dkey-165o8.2	0.32	0.308913	-1.21917	-0.285899	0.343157
ENSDARG00000103612	akt2l	v-akt murine thymoma viral oncogene homolog 2, like	9.67	9.48014	-1.21902	-0.285726	1.66512e-07
ENSDARG00000062341	wfs1a	Wolfram syndrome 1a (wolframin)	3.23	3.14933	-1.219	-0.285703	0.000102362
ENSDARG00000101150	RAB19 (1 of many)	RAB19, member RAS oncogene family	1.15	1.14078	-1.21895	-0.285637	0.371273
ENSDARG00000098700	il1b	interleukin 1, beta	2.61	2.56952	-1.21858	-0.285206	0.0174313
ENSDARG00000099313	naga	N-acetylgalactosaminidase, alpha	4.21	4.12402	-1.21858	-0.285195	0.00155016
ENSDARG00000057992	fstb	follistatin b	2.9	2.82779	-1.21856	-0.285178	0.0145869
ENSDARG00000059775	slc32a1	solute carrier family 32 (GABA vesicular transporter), member 1	49.63	48.656	-1.21852	-0.285136	7.91466e-14
ENSDARG00000117770	FQ323163.1		5.06	4.98625	-1.21834	-0.284922	0.0715898
ENSDARG00000114133	hist1h2a5	histone cluster 1 H2A family member 5	715.75	700.102	-1.21825	-0.28481	2.41116e-16
ENSDARG00000078301	zgc:162255	zgc:162255	6.3	6.16121	-1.21821	-0.284766	0.000149068
ENSDARG00000035605	tchp	trichoplein, keratin filament binding	1.5	1.47316	-1.21809	-0.284625	0.0550166
ENSDARG00000114226	CABZ01102109.1		4.08	3.97716	-1.2178	-0.284273	0.00273636
ENSDARG00000030367	metrn	meteorin, glial cell differentiation regulator	3.02	2.93673	-1.2178	-0.284272	0.00109385
ENSDARG00000105156	egln1b	egl-9 family hypoxia-inducible factor 1b	20.88	20.3798	-1.21775	-0.284221	0.0495946
ENSDARG00000016725	gadd45gb.1	growth arrest and DNA-damage-inducible, gamma b, tandem duplicate 1	52.33	50.9763	-1.21773	-0.284188	1.02899e-05
ENSDARG00000015990	hcfc1a	host cell factor C1a	16.98	16.5898	-1.21772	-0.284186	1.59661e-23
ENSDARG00000035415	ptger4b	prostaglandin E receptor 4 (subtype EP4) b	1.92	1.86791	-1.21764	-0.284092	0.337835
ENSDARG00000103973	CABZ01051602.1	sushi, nidogen and EGF-like domain-containing protein 1	1.17	1.14361	-1.21758	-0.284016	0.246818
ENSDARG00000071272	ncoa6	nuclear receptor coactivator 6	9.4	9.18252	-1.21747	-0.283884	4.18233e-15
ENSDARG00000061215	fam149b1	family with sequence similarity 149, member B1	5.64	5.49809	-1.21746	-0.283873	1.77619e-06
ENSDARG00000063076	atrip	ATR interacting protein	2.49	2.41721	-1.21741	-0.283817	0.00139326
ENSDARG00000070914	dusp6	dual specificity phosphatase 6	33.89	33.1663	-1.21741	-0.28381	2.11397e-09
ENSDARG00000054930	tpra1	transmembrane protein, adipocyte asscociated 1	4.37	4.2597	-1.21736	-0.283751	5.05294e-06
ENSDARG00000105497	CABZ01078080.1		2.3	2.2406	-1.21717	-0.283535	0.35169
ENSDARG00000102777	thbs4a	thrombospondin 4a	1.26	1.23704	-1.21704	-0.283377	0.000947657
ENSDARG00000074329	arvcfa	ARVCF, delta catenin family member a	1.3	1.27086	-1.21699	-0.283321	0.000313961
ENSDARG00000100965	ep400	E1A binding protein p400	10.69	10.4495	-1.21699	-0.283316	4.68455e-28
ENSDARG00000099652	xpot	exportin, tRNA (nuclear export receptor for tRNAs)	9.9	9.67188	-1.21698	-0.28331	8.22486e-18
ENSDARG00000040990	usp37	ubiquitin specific peptidase 37	2.84	2.78027	-1.21693	-0.283241	2.71938e-07
ENSDARG00000077231	vwf	von Willebrand factor	0.32	0.315549	-1.21673	-0.283009	0.0142115
ENSDARG00000057583	prrc2c	proline-rich coiled-coil 2C	13.04	12.7361	-1.21672	-0.282998	3.41229e-27
ENSDARG00000091079	si:zfos-1192g2.3	si:zfos-1192g2.3	23.51	22.8872	-1.21661	-0.282868	0.000535986
ENSDARG00000062310	wdr26a	WD repeat domain 26a	7.65	7.47361	-1.21652	-0.282761	2.25661e-11
ENSDARG00000046002	necap2	NECAP endocytosis associated 2	9.51	9.2892	-1.21641	-0.282629	0.000386605
ENSDARG00000105643	adgrg1	adhesion G protein-coupled receptor G1	1.78	1.74848	-1.2164	-0.282617	0.0572011
ENSDARG00000086107	MTERF1	mitochondrial transcription termination factor 1	4.61	4.49434	-1.21634	-0.282542	0.0106024
ENSDARG00000098992	zgc:114119	zgc:114119	9.94	9.74265	-1.21621	-0.282394	0.000614683
ENSDARG00000093531	slc37a4b	solute carrier family 37 (glucose-6-phosphate transporter), member 4b	3.79	3.70124	-1.21605	-0.282198	0.114719
ENSDARG00000004502	rcor3	REST corepressor 3	6.59	6.43855	-1.21603	-0.282184	5.46142e-08
ENSDARG00000069249	aftpha	aftiphilin a	8.06	7.88504	-1.216	-0.28214	3.25003e-07
ENSDARG00000115772	RF00017		59.64	57.5758	-1.21597	-0.282104	0.0693394
ENSDARG00000057007	ctbp1	C-terminal binding protein 1	12.53	12.2207	-1.21572	-0.281806	1.44261e-18
ENSDARG00000102888	gpr39	G protein-coupled receptor 39	3.29	3.23641	-1.21565	-0.281733	0.146878
ENSDARG00000074850	il12rb2l	interleukin 12 receptor, beta 2a, like	3.43	3.34733	-1.21543	-0.281464	1.3909e-05
ENSDARG00000016864	farsb	phenylalanyl-tRNA synthetase subunit beta	9	8.7618	-1.21539	-0.281415	1.23327e-11
ENSDARG00000103940	frrs1l	ferric-chelate reductase 1-like	3.79	3.70258	-1.21523	-0.281227	0.00711108
ENSDARG00000103525	LO017790.1	YTH domain containing 2	1.33	1.30001	-1.21518	-0.281173	1.60298e-05
ENSDARG00000036371	acta1a	actin, alpha 1a, skeletal muscle	149.31	145.583	-1.21511	-0.281088	2.2054e-45
ENSDARG00000039899	zbtb7a	zinc finger and BTB domain containing 7a	2.71	2.64097	-1.21499	-0.280946	0.00224327
ENSDARG00000030114	vps4a	vacuolar protein sorting 4a homolog A (S. cerevisiae)	8.38	8.16881	-1.21498	-0.280933	6.58181e-06
ENSDARG00000038658	cavin4a	caveolae associated protein 4a	29.32	28.6152	-1.21477	-0.280682	1.04229e-12
ENSDARG00000097654	CR556709.1		0.43	0.415717	-1.21471	-0.280612	0.436497
ENSDARG00000101704	lrrc24	leucine rich repeat containing 24	5.15	5.02976	-1.21456	-0.280431	7.77775e-06
ENSDARG00000094388	celsr2	cadherin, EGF LAG seven-pass G-type receptor 2	3.62	3.54903	-1.21455	-0.280427	0.140931
ENSDARG00000103893	srsf2b	serine/arginine-rich splicing factor 2b	9.27	9.04783	-1.21417	-0.279973	2.24608e-05
ENSDARG00000113506	RF00017		507.23	496.271	-1.21417	-0.279965	1.09337e-07
ENSDARG00000112541	znf1093	zinc finger protein 1093	1.17	1.15076	-1.21411	-0.279903	0.311612
ENSDARG00000002217	scocb	short coiled-coil protein b	19.95	19.4508	-1.21411	-0.279895	5.51658e-10
ENSDARG00000019451	pcsk2	proprotein convertase subtilisin/kexin type 2	2.47	2.41664	-1.21409	-0.279876	4.65079e-09
ENSDARG00000075143	nanp	N-acetylneuraminic acid phosphatase	1.82	1.79386	-1.21406	-0.279837	0.277367
ENSDARG00000039065	trpc2a	transient receptor potential cation channel subfamily C member 2a	0.26	0.258961	-1.21401	-0.27978	0.323173
ENSDARG00000074676	rprd2b	regulation of nuclear pre-mRNA domain containing 2b	3.87	3.79158	-1.21392	-0.279677	0.00146228
ENSDARG00000116781	hist1h4l	histone 1, H4, like	1612.12	1569.76	-1.21392	-0.279668	1.48661e-25
ENSDARG00000036826	ankrd52a	ankyrin repeat domain 52a	6.72	6.56014	-1.21389	-0.279639	1.76602e-11
ENSDARG00000077098	trim65	tripartite motif containing 65	3.12	3.04673	-1.21383	-0.279562	0.00128955
ENSDARG00000045067	kcnk1a	potassium channel, subfamily K, member 1a	2.41	2.33359	-1.21358	-0.279267	0.0900402
ENSDARG00000093852	si:dkey-19a16.1	si:dkey-19a16.1	6.93	6.66194	-1.21351	-0.279188	0.328883
ENSDARG00000099690	vaspa	vasodilator stimulated phosphoprotein a	0.27	0.264985	-1.21341	-0.279067	0.371011
ENSDARG00000091896	znf1172	zinc finger protein 1172	1.32	1.28773	-1.21331	-0.278943	0.226065
ENSDARG00000096508	BX322618.1		12.36	12.0821	-1.2133	-0.278934	0.000327198
ENSDARG00000100690	si:ch211-256e16.11	si:ch211-256e16.11	25.76	25.0355	-1.21322	-0.278836	0.107387
ENSDARG00000103405	znf1102	zinc finger protein 1102	0.86	0.839314	-1.21318	-0.27879	0.34171
ENSDARG00000094119	CR846087.2		0.33	0.315486	-1.21311	-0.27871	0.289013
ENSDARG00000020493	lgi1a	leucine-rich, glioma inactivated 1a	12.92	12.5656	-1.21286	-0.278418	8.44389e-08
ENSDARG00000002601	irx7	iroquois homeobox 7	16.02	15.5903	-1.21277	-0.278301	0.0408296
ENSDARG00000105254	CABZ01102115.1		2.55	2.48034	-1.21274	-0.278272	0.0628197
ENSDARG00000104795	cxcl8a	chemokine (C-X-C motif) ligand 8a	13.03	12.7551	-1.2127	-0.278221	0.140927
ENSDARG00000077580	tspeara	thrombospondin-type laminin G domain and EAR repeats a	0.21	0.202168	-1.2126	-0.278108	0.337835
ENSDARG00000099195	ier2a	immediate early response 2a	49.39	48.077	-1.21259	-0.278087	0.157281
ENSDARG00000115573	CR759836.1	5-hydroxytryptamine receptor 3A-like	1.8	1.75772	-1.21257	-0.278062	2.72991e-05
ENSDARG00000105601	CR388231.3		0.55	0.53249	-1.21239	-0.27785	0.328986
ENSDARG00000111388	CABZ01068469.1	UPF2 regulator of nonsense transcripts homolog (yeast)	5.69	5.53496	-1.21234	-0.277793	4.69021e-06
ENSDARG00000097543	cbx6b	chromobox homolog 6b	2.77	2.70215	-1.21222	-0.27765	0.0491181
ENSDARG00000063357	GPR45	G protein-coupled receptor 45	7.24	7.06459	-1.2122	-0.277625	0.241591
ENSDARG00000027112	ephb4b	eph receptor B4b	3.28	3.1948	-1.21217	-0.277595	2.40613e-09
ENSDARG00000091277	adra2da	adrenergic, alpha-2D-, receptor a	6.63	6.44285	-1.21191	-0.277282	0.047108
ENSDARG00000098716	parp11	poly(ADP-ribose) polymerase family member 11	0.37	0.356644	-1.21185	-0.277206	0.381982
ENSDARG00000045557	socs2	suppressor of cytokine signaling 2	10.93	10.6361	-1.21169	-0.277016	0.00045735
ENSDARG00000025847	sox12	SRY (sex determining region Y)-box 12	37.76	36.6864	-1.21162	-0.276936	1.72074e-10
ENSDARG00000060927	si:ch211-136a13.1	si:ch211-136a13.1	2.94	2.85876	-1.21122	-0.276467	7.42738e-05
ENSDARG00000092759	si:dkey-61p9.9	si:dkey-61p9.9	0.99	0.965084	-1.21092	-0.276102	0.192937
ENSDARG00000105484	FP325123.2	Histone H3.2	340.19	330.475	-1.21091	-0.276091	8.55069e-12
ENSDARG00000115248	CDK2AP1	cyclin dependent kinase 2 associated protein 1	1.9	1.84609	-1.21081	-0.275973	0.221628
ENSDARG00000116328	RF00017		40.53	39.4101	-1.21077	-0.275923	0.128709
ENSDARG00000099104	rpl24	ribosomal protein L24	283.75	275.718	-1.21062	-0.27575	7.66422e-42
ENSDARG00000104276	CABZ01084391.1		1.72	1.67205	-1.21061	-0.275732	8.78229e-09
ENSDARG00000096756	si:ch211-196c10.13	si:ch211-196c10.13	11.61	11.1813	-1.21035	-0.275429	0.243486
ENSDARG00000105590	si:cabz01007794.1	si:cabz01007794.1	5.34	5.19404	-1.21032	-0.275386	0.00882087
ENSDARG00000053953	myadml2	myeloid-associated differentiation marker-like 2	8.95	8.63984	-1.21028	-0.275335	0.238944
ENSDARG00000059689	mblac2	metallo-beta-lactamase domain containing 2	3.97	3.86986	-1.21027	-0.275334	0.0531729
ENSDARG00000117457	FP236157.5		5.6	5.46476	-1.21027	-0.275326	0.255846
ENSDARG00000002369	UBB	ubiquitin B	68.31	66.2319	-1.21024	-0.27529	6.52462e-17
ENSDARG00000033955	CABZ01088025.1	calcitonin receptor-like 2	0.51	0.492567	-1.21022	-0.275274	0.322118
ENSDARG00000076995	sharpin	SHANK-associated RH domain interacting protein	5.18	5.06675	-1.21012	-0.275156	0.00138197
ENSDARG00000089201	RF00017		169.79	164.383	-1.21011	-0.275136	0.134603
ENSDARG00000074607	unm_sa1506	un-named sa1506	0.92	0.899407	-1.20986	-0.274839	0.438679
ENSDARG00000078139	appl2	adaptor protein, phosphotyrosine interaction, PH domain and leucine zipper containing 2	4.06	3.93772	-1.2098	-0.274763	3.83833e-07
ENSDARG00000104014	mark1	MAP/microtubule affinity-regulating kinase 1	3.59	3.4933	-1.20963	-0.274561	5.58924e-06
ENSDARG00000004492	pcyt1ab	phosphate cytidylyltransferase 1, choline, alpha b	3.33	3.23131	-1.20954	-0.274457	0.00628081
ENSDARG00000100151	appl2	adaptor protein, phosphotyrosine interaction, PH domain and leucine zipper containing 2	3.69	3.5809	-1.20947	-0.274376	5.01999e-09
ENSDARG00000004174	cnot1	CCR4-NOT transcription complex, subunit 1	17.52	17.0072	-1.20932	-0.274195	4.84817e-28
ENSDARG00000015273	alpi.1	alkaline phosphatase, intestinal, tandem duplicate 1	2.89	2.8034	-1.20923	-0.274088	0.000772357
ENSDARG00000052747	gpatch3	G patch domain containing 3	7.19	6.96309	-1.20915	-0.273989	1.27419e-05
ENSDARG00000044954	slit1a	slit homolog 1a (Drosophila)	6.26	6.07821	-1.20905	-0.273878	2.12549e-26
ENSDARG00000099891	si:ch211-57n23.1	si:ch211-57n23.1	1.49	1.46426	-1.20893	-0.273734	0.371011
ENSDARG00000079245	si:dkey-73p2.2	si:dkey-73p2.2	1.15	1.13103	-1.20892	-0.273714	0.224122
ENSDARG00000103819	CU459186.3	Histone H3.2	304.63	296.006	-1.20877	-0.273537	4.99053e-12
ENSDARG00000074094	tgm2b	transglutaminase 2b	6.23	6.05943	-1.20869	-0.273443	1.66935e-09
ENSDARG00000052094	notch1b	notch 1b	8.52	8.26684	-1.20868	-0.273438	1.21994e-35
ENSDARG00000087018	FO704748.1		4.75	4.6274	-1.20848	-0.273193	0.0214055
ENSDARG00000011998	bfsp2	beaded filament structural protein 2, phakinin	63.31	61.4412	-1.20816	-0.272812	2.35176e-20
ENSDARG00000096141	zgc:173624	zgc:173624	0.61	0.588249	-1.20813	-0.272782	0.427452
ENSDARG00000103831	ankrd13c	ankyrin repeat domain 13C	10.13	9.82973	-1.20811	-0.272748	1.35906e-11
ENSDARG00000092934	si:dkey-32e6.3	si:dkey-32e6.3	3.21	3.10877	-1.2079	-0.272497	0.0641624
ENSDARG00000021997	cfap206	cilia and flagella associated protein 206	0.46	0.447097	-1.20745	-0.271962	0.258923
ENSDARG00000010472	atp1a2a	ATPase Na+/K+ transporting subunit alpha 2	3.46	3.34936	-1.20741	-0.271915	1.35138e-11
ENSDARG00000096530	AL929396.1		7.1	6.90027	-1.20735	-0.271839	0.0323085
ENSDARG00000104631	RNF14 (1 of many)	ring finger protein 14	0.67	0.645925	-1.2073	-0.27178	0.443509
ENSDARG00000092517	gpsm1a	G protein signaling modulator 1a	6.64	6.447	-1.20724	-0.271715	0.000203681
ENSDARG00000043884	nup43	nucleoporin 43	2.91	2.82768	-1.20717	-0.271624	0.00613502
ENSDARG00000075904	rfx1b	regulatory factor X, 1b (influences HLA class II expression)	4.59	4.43177	-1.20711	-0.271559	1.27273e-05
ENSDARG00000036767	urgcp	upregulator of cell proliferation	0.77	0.748734	-1.20697	-0.271385	0.327724
ENSDARG00000015851	pnn	pinin, desmosome associated protein	8.45	8.17838	-1.20695	-0.271365	7.93668e-06
ENSDARG00000027131	tmem169a	transmembrane protein 169a	11.67	11.2959	-1.20693	-0.271336	0.000834963
ENSDARG00000094428	si:dkey-31f5.8	si:dkey-31f5.8	6.14	5.97124	-1.20666	-0.271023	0.214919
ENSDARG00000101661	ulk3	unc-51 like kinase 3	1.59	1.54671	-1.20666	-0.271016	0.00449838
ENSDARG00000013409	bmp2a	bone morphogenetic protein 2a	4.49	4.35694	-1.20662	-0.270973	0.0494399
ENSDARG00000100769	CABZ01085201.1		2.54	2.46667	-1.20655	-0.270889	0.000721162
ENSDARG00000017886	zbtb11	zinc finger and BTB domain containing 11	6.23	6.01417	-1.20651	-0.270838	5.09877e-06
ENSDARG00000089805	pcdh18a	protocadherin 18a	19.45	18.8231	-1.2064	-0.270706	1.12642e-12
ENSDARG00000117464	AL935174.5	si:ch211-195b21.5	3.95	3.8237	-1.20636	-0.270661	0.00398268
ENSDARG00000068507	crybb1	crystallin, beta B1	165.06	159.801	-1.20623	-0.270503	1.62953e-08
ENSDARG00000090895	kansl1a	KAT8 regulatory NSL complex subunit 1a	9.67	9.34085	-1.20619	-0.270458	5.06115e-18
ENSDARG00000095562	si:ch73-138i16.1	si:ch73-138i16.1	0.61	0.589669	-1.20619	-0.270456	0.00316514
ENSDARG00000102765	lonp1	lon peptidase 1, mitochondrial	7.49	7.24082	-1.20601	-0.270247	1.96044e-09
ENSDARG00000099389	cdo1	cysteine dioxygenase, type I	20.63	19.9963	-1.20599	-0.270217	5.57902e-05
ENSDARG00000063375	pter	phosphotriesterase related	1.84	1.78597	-1.20598	-0.270204	0.0303092
ENSDARG00000063411	lrrc73	leucine rich repeat containing 73	4.64	4.48526	-1.20589	-0.270099	0.000423425
ENSDARG00000016345	ncoa5	nuclear receptor coactivator 5	20.07	19.3985	-1.20579	-0.269983	1.79978e-10
ENSDARG00000051783	rplp0	ribosomal protein, large, P0	558.54	540.423	-1.20564	-0.269804	3.49786e-45
ENSDARG00000002760	gdf5	growth differentiation factor 5	1.03	0.991141	-1.20562	-0.269777	0.023207
ENSDARG00000005574	vsx2	visual system homeobox 2	7.16	6.94005	-1.20561	-0.269759	0.000580566
ENSDARG00000027940	kcnf1a	potassium voltage-gated channel, subfamily F, member 1a	5.71	5.57492	-1.2056	-0.269753	0.0244277
ENSDARG00000056797	ppp2r2ca	protein phosphatase 2, regulatory subunit B, gamma a	5.53	5.35145	-1.20558	-0.269732	2.68088e-08
ENSDARG00000040334	mat2aa	methionine adenosyltransferase II, alpha a	29	28.0662	-1.20545	-0.269574	5.6772e-18
ENSDARG00000097660	trappc2	trafficking protein particle complex 2	7.96	7.69933	-1.20532	-0.269413	0.00163955
ENSDARG00000117690	CR339059.4		1.19	1.14475	-1.20509	-0.269143	0.223756
ENSDARG00000117291	CU633745.1		8	7.73242	-1.20498	-0.269006	0.000320056
ENSDARG00000009131	slc10a4	solute carrier family 10, member 4	1.39	1.35567	-1.2049	-0.268911	0.123457
ENSDARG00000078674	hspb9	heat shock protein, alpha-crystallin-related, 9	24.05	23.1314	-1.20466	-0.268622	0.0546602
ENSDARG00000045958	egfl6	EGF-like-domain, multiple 6	5.53	5.34586	-1.20463	-0.268596	6.44052e-16
ENSDARG00000101308	smug1	single-strand-selective monofunctional uracil-DNA glycosylase 1	5.83	5.64412	-1.20462	-0.268578	0.0146716
ENSDARG00000078533	poc1a	POC1 centriolar protein A	1.76	1.70042	-1.20461	-0.268566	0.33915
ENSDARG00000103359	slitrk5a	SLIT and NTRK-like family, member 5a	9.89	9.60016	-1.20439	-0.268305	0.000153057
ENSDARG00000113380	BX510922.3	gastrula zinc finger protein XlCGF26.1-like	6.74	6.52032	-1.20432	-0.268221	0.331456
ENSDARG00000036438	ndufv1	NADH:ubiquinone oxidoreductase core subunit V1	29.12	28.1231	-1.20423	-0.268114	5.35884e-23
ENSDARG00000110809	hist1h2a3	histone cluster 1 H2A family member 3	602.94	583.035	-1.2042	-0.268071	5.3692e-13
ENSDARG00000106579	CABZ01060030.1	rho-related BTB domain-containing protein 2-like	2.52	2.45352	-1.20416	-0.268022	0.141812
ENSDARG00000098661	AL935300.3	gastrula zinc finger protein XlCGF49.1-like	2.26	2.19306	-1.20395	-0.267772	0.190958
ENSDARG00000101089	gart	phosphoribosylglycinamide formyltransferase	4.09	3.943	-1.2039	-0.267711	1.65485e-08
ENSDARG00000110510	ybey	ybeY metalloendoribonuclease	2.1	2.02605	-1.20385	-0.267652	0.124262
ENSDARG00000029556	kansl3	KAT8 regulatory NSL complex subunit 3	7.76	7.4886	-1.20362	-0.267383	1.24252e-15
ENSDARG00000102282	CABZ01063298.1		2.83	2.73129	-1.20362	-0.267379	0.153435
ENSDARG00000023820	faxdc2	fatty acid hydroxylase domain containing 2	3.95	3.81691	-1.20359	-0.267345	0.00117803
ENSDARG00000018259	atp1a3a	ATPase Na+/K+ transporting subunit alpha 3a	28.93	27.9463	-1.20357	-0.267315	3.55361e-39
ENSDARG00000001014	myh9b	myosin, heavy chain 9b, non-muscle	8.52	8.23271	-1.20355	-0.267291	4.21689e-34
ENSDARG00000104129	si:dkey-23n7.10	si:dkey-23n7.10	1.56	1.51165	-1.20332	-0.267025	0.295498
ENSDARG00000004588	sox4a	SRY (sex determining region Y)-box 4a	203.13	196.241	-1.20331	-0.267003	2.31233e-26
ENSDARG00000093659	entpd5b	ectonucleoside triphosphate diphosphohydrolase 5b	4.17	4.01633	-1.20326	-0.26695	5.5412e-06
ENSDARG00000027192	hcn3	hyperpolarization activated cyclic nucleotide-gated potassium channel 3	0.3	0.28547	-1.20318	-0.26685	0.334442
ENSDARG00000109848	FO681286.1		0.8	0.77087	-1.20316	-0.266834	0.00877676
ENSDARG00000112527	FP325130.1		5.56	5.37541	-1.20312	-0.266775	0.00537833
ENSDARG00000077308	gpr84	G protein-coupled receptor 84	2.89	2.79539	-1.20293	-0.266554	0.116588
ENSDARG00000068912	zgc:153012	zgc:153012	2.12	2.04717	-1.20288	-0.266495	2.44628e-05
ENSDARG00000108136	CABZ01113599.1		3.11	2.98975	-1.20286	-0.266463	0.00389393
ENSDARG00000102472	btbd17b	BTB (POZ) domain containing 17b	1.6	1.52943	-1.20282	-0.266421	0.181994
ENSDARG00000115479	RF00017		50.39	48.5714	-1.2028	-0.266402	0.095867
ENSDARG00000039900	si:ch73-168d20.1	si:ch73-168d20.1	0.32	0.312724	-1.2026	-0.266162	0.125936
ENSDARG00000058159	ipo8	importin 8	6.76	6.53034	-1.20257	-0.266122	4.88193e-11
ENSDARG00000045087	cdk5r1b	cyclin-dependent kinase 5, regulatory subunit 1b (p35)	69.94	67.5341	-1.20253	-0.266069	2.71267e-12
ENSDARG00000030417	pkd1a	polycystic kidney disease 1a	4.48	4.32136	-1.20239	-0.265905	4.84124e-26
ENSDARG00000076294	klb	klotho beta	1.25	1.20574	-1.20237	-0.265884	0.14628
ENSDARG00000029818	srsf5a	serine/arginine-rich splicing factor 5a	50.91	49.05	-1.20222	-0.265702	7.61747e-21
ENSDARG00000101143	zgc:114173	zgc:114173	3.63	3.50533	-1.2021	-0.265558	0.00651154
ENSDARG00000073720	RNF180	ring finger protein 180	1.19	1.15232	-1.20203	-0.265468	0.0769214
ENSDARG00000103069	LSAMP	limbic system associated membrane protein	3.54	3.43275	-1.20189	-0.265306	0.00499413
ENSDARG00000105444	hist1h2a11	histone cluster 1 H2A family member 11	129.91	125.237	-1.20178	-0.265173	0.000384482
ENSDARG00000036493	si:ch73-174h16.4	si:ch73-174h16.4	5.13	4.96976	-1.20157	-0.26492	0.00371815
ENSDARG00000104380	si:dkey-238k10.2	si:dkey-238k10.2	1.22	1.17914	-1.20155	-0.264895	2.16157e-18
ENSDARG00000041799	cx43	connexin 43	40.53	39.1433	-1.20154	-0.264891	1.25677e-11
ENSDARG00000078979	arhgef40	Rho guanine nucleotide exchange factor (GEF) 40	2.62	2.52197	-1.20143	-0.264755	3.54473e-12
ENSDARG00000101908	rab3ip	RAB3A interacting protein (rabin3)	3.37	3.24817	-1.20104	-0.26429	2.85712e-11
ENSDARG00000109774	CABZ01084963.1	fumarate hydratase, mitochondrial-like	13.42	12.9771	-1.20099	-0.264221	5.66709e-07
ENSDARG00000020746	gfi1aa	growth factor independent 1A transcription repressor a	0.63	0.602384	-1.20098	-0.264212	0.167228
ENSDARG00000103316	si:ch211-212k18.5	si:ch211-212k18.5	3.41	3.30327	-1.20094	-0.264165	0.038794
ENSDARG00000083256	RF00613		423.17	407.584	-1.20094	-0.264162	0.000295313
ENSDARG00000099039	pcbp2	poly(rC) binding protein 2	22.03	21.2717	-1.20085	-0.264056	2.20252e-13
ENSDARG00000103386	CR407701.1		31.14	29.9745	-1.20085	-0.264051	0.157236
ENSDARG00000111557	RF00067	small nucleolar RNA, C/D box 15B	296.21	285.594	-1.20071	-0.263883	0.00189465
ENSDARG00000113268	BX005397.1		1.49	1.43868	-1.20062	-0.263784	0.437856
ENSDARG00000040246	rap2ab	RAP2A, member of RAS oncogene family b	3.1	2.98974	-1.20052	-0.263654	0.000593552
ENSDARG00000012667	tfap2b	transcription factor AP-2 beta	13.01	12.5209	-1.20039	-0.263507	2.80578e-13
ENSDARG00000081961	RF00613		423.17	407.418	-1.20037	-0.263482	0.000310051
ENSDARG00000036675	hnrnpa1b	heterogeneous nuclear ribonucleoprotein A1b	58.77	56.6049	-1.20037	-0.263479	6.83932e-13
ENSDARG00000060065	ubap2b	ubiquitin associated protein 2b	6.78	6.53218	-1.20033	-0.263436	2.42571e-12
ENSDARG00000102096	adra2b	adrenoceptor alpha 2B	7.84	7.64812	-1.20031	-0.263408	0.177478
ENSDARG00000030844	klf11a	Kruppel-like factor 11a	14.73	14.2013	-1.19993	-0.262947	0.00065822
ENSDARG00000111064	RF00017		205.82	198.823	-1.19985	-0.262857	0.000270058
ENSDARG00000076618	tm2d3	TM2 domain containing 3	12.53	12.108	-1.19985	-0.26285	9.62745e-05
ENSDARG00000104279	appa	amyloid beta (A4) precursor protein a	28.22	27.1775	-1.19974	-0.262716	2.68786e-37
ENSDARG00000101915	pin1	peptidylprolyl cis/trans isomerase, NIMA-interacting 1	20.14	19.3965	-1.1996	-0.262557	0.000123524
ENSDARG00000102419	azi2	5-azacytidine induced 2	3.75	3.6062	-1.19958	-0.262531	7.36446e-06
ENSDARG00000110186	CDCP1	CUB domain containing protein 1	2.64	2.54964	-1.19945	-0.262378	0.00467588
ENSDARG00000006060	crybg1b	crystallin beta-gamma domain containing 1b	4.34	4.19722	-1.19942	-0.262336	3.78986e-07
ENSDARG00000099851	CABZ01100888.1	G protein-coupled receptor 180	2.35	2.2806	-1.19933	-0.262225	0.0481656
ENSDARG00000105784	LO018029.1	zinc finger protein 271-like	9.07	8.75029	-1.19923	-0.262104	0.000549027
ENSDARG00000026052	ccdc3a	coiled-coil domain containing 3a	0.34	0.325515	-1.19921	-0.262089	0.481547
ENSDARG00000076146	zgc:172075	zgc:172075	1.79	1.73096	-1.19915	-0.262008	0.239726
ENSDARG00000074646	adamts16	ADAM metallopeptidase with thrombospondin type 1 motif, 16	0.51	0.486392	-1.1991	-0.261951	0.00850355
ENSDARG00000060001	mettl9	methyltransferase like 9	4.91	4.73432	-1.19909	-0.261941	0.00792797
ENSDARG00000104200	BX901923.2	alpha-2-macroglobulin-like protein 1	2.06	1.99359	-1.19908	-0.261928	3.8769e-05
ENSDARG00000063661	nuak2	NUAK family, SNF1-like kinase, 2	2.82	2.71604	-1.19905	-0.261887	3.04671e-05
ENSDARG00000068992	hspa8	heat shock protein 8	957.6	920.971	-1.19889	-0.261704	2.25887e-69
ENSDARG00000013475	cct4	chaperonin containing TCP1, subunit 4 (delta)	60.72	58.4461	-1.19881	-0.261598	4.39074e-31
ENSDARG00000029710	lrrc30a	leucine rich repeat containing 30a	10.65	10.1285	-1.19875	-0.261531	0.181731
ENSDARG00000045856	fgf6b	fibroblast growth factor 6b	4.32	4.1455	-1.19869	-0.26146	0.177272
ENSDARG00000043982	tube1	tubulin, epsilon 1	1.6	1.53834	-1.19866	-0.261426	8.93418e-06
ENSDARG00000040059	gbp	glycogen synthase kinase binding protein	29.47	28.3961	-1.19861	-0.261365	0.00368416
ENSDARG00000063347	si:ch211-173d10.1	si:ch211-173d10.1	0.83	0.800548	-1.19858	-0.26133	0.0103621
ENSDARG00000103285	si:dkey-167k11.5	si:dkey-167k11.5	0.89	0.85741	-1.19855	-0.261287	0.186026
ENSDARG00000012649	SMAD4 (1 of many)	SMAD family member 4	1.56	1.504	-1.19847	-0.26119	8.8401e-05
ENSDARG00000021107	sf3a2	splicing factor 3a, subunit 2	8.49	8.15453	-1.19845	-0.26117	1.03103e-06
ENSDARG00000016782	huwe1	HECT, UBA and WWE domain containing 1	19.52	18.7796	-1.19834	-0.261041	3.6207e-43
ENSDARG00000086591	si:ch211-113a14.11	si:ch211-113a14.11	83.95	80.6966	-1.19832	-0.26101	3.85572e-25
ENSDARG00000062379	slc35a4	solute carrier family 35, member A4	7.57	7.29778	-1.19818	-0.260843	0.000220643
ENSDARG00000010149	atp5fa1	ATP synthase F1 subunit alpha	235.77	226.685	-1.19811	-0.26076	1.51153e-37
ENSDARG00000062892	foxe3	forkhead box E3	3.28	3.16183	-1.19799	-0.260621	0.3954
ENSDARG00000002240	psmb6	proteasome subunit beta 6	23.59	22.7316	-1.19799	-0.260616	1.04677e-09
ENSDARG00000025340	tusc2b	tumor suppressor 2, mitochondrial calcium regulator b	20.84	20.0401	-1.19779	-0.260381	2.30144e-05
ENSDARG00000061031	dner	delta/notch-like EGF repeat containing	2.49	2.39393	-1.19779	-0.260379	1.75007e-09
ENSDARG00000098822	tcerg1a	transcription elongation regulator 1a (CA150)	2.6	2.49237	-1.19771	-0.260284	4.62073e-06
ENSDARG00000043011	chst14	carbohydrate (N-acetylgalactosamine 4-0) sulfotransferase 14	2.89	2.78557	-1.19759	-0.260132	0.0372728
ENSDARG00000052386	cldnd1b	claudin domain containing 1b	17.21	16.5569	-1.19754	-0.260077	2.8878e-06
ENSDARG00000089331	urahb	urate (5-hydroxyiso-) hydrolase b	1.09	1.04623	-1.19738	-0.259881	0.461364
ENSDARG00000035952	cdr2a	cerebellar degeneration-related protein 2a	2.5	2.40542	-1.19716	-0.259613	0.000320283
ENSDARG00000044524	def6b	differentially expressed in FDCP 6b homolog (mouse)	0.4	0.384143	-1.1971	-0.259548	0.317358
ENSDARG00000077842	ajuba	ajuba LIM protein	9.7	9.31147	-1.19695	-0.259364	1.40579e-06
ENSDARG00000102569	polr3a	polymerase (RNA) III (DNA directed) polypeptide A	2.07	1.98659	-1.19695	-0.259359	4.87357e-08
ENSDARG00000071018	ptena	phosphatase and tensin homolog A	7.81	7.51516	-1.19693	-0.259338	7.5985e-10
ENSDARG00000079652	caap1	caspase activity and apoptosis inhibitor 1	5.61	5.4201	-1.1968	-0.259178	0.0227712
ENSDARG00000042535	actc1a	actin, alpha, cardiac muscle 1a	150.8	144.722	-1.19679	-0.259169	8.92022e-36
ENSDARG00000100197	zgc:171929	zgc:171929	0.36	0.349648	-1.19674	-0.259107	0.385734
ENSDARG00000061159	bicra	BRD4 interacting chromatin remodeling complex associated protein	5.57	5.3499	-1.1966	-0.258946	8.12234e-07
ENSDARG00000025468	bnip3la	BCL2 interacting protein 3 like a	6.44	6.19966	-1.19657	-0.258903	2.18011e-06
ENSDARG00000007813	rnpepl1	arginyl aminopeptidase like 1	3.32	3.20349	-1.19655	-0.258875	4.59076e-05
ENSDARG00000069929	CABZ01053976.1		2.98	2.86166	-1.19652	-0.258849	6.64002e-05
ENSDARG00000056743	cavin4b	caveolae associated protein 4b	39	37.4262	-1.19649	-0.258808	5.98375e-13
ENSDARG00000074161	tnrc6b	trinucleotide repeat containing 6b	8.96	8.61262	-1.19644	-0.258748	2.17456e-10
ENSDARG00000051957	selenom	selenoprotein M	5.53	5.30863	-1.19636	-0.258655	0.00128402
ENSDARG00000038290	thoc5	THO complex 5	4.64	4.45412	-1.19624	-0.25851	9.32244e-08
ENSDARG00000096874	tmem176l.3b	transmembrane protein 176l.3b	1.39	1.3422	-1.19619	-0.258452	0.111856
ENSDARG00000116076	FO704772.2		8.75	8.45472	-1.19619	-0.258443	0.0616541
ENSDARG00000090297	ldlrad2	low density lipoprotein receptor class A domain containing 2	1.53	1.47234	-1.19599	-0.25821	0.107058
ENSDARG00000055543	appb	amyloid beta (A4) precursor protein b	4.23	4.06223	-1.19592	-0.258122	5.4368e-24
ENSDARG00000101446	si:dkey-46i9.1	si:dkey-46i9.1	12.7	12.2031	-1.19589	-0.258089	5.72319e-16
ENSDARG00000028625	jph2	junctophilin 2	11.24	10.8022	-1.19563	-0.257773	2.69411e-14
ENSDARG00000097827	lrp1aa	low density lipoprotein receptor-related protein 1Aa	7.76	7.44476	-1.19562	-0.257756	2.53708e-37
ENSDARG00000017108	kcna1b	potassium voltage-gated channel, shaker-related subfamily, member 1b	6.9	6.65413	-1.19541	-0.257506	0.012847
ENSDARG00000099648	LO018363.1		3.9	3.74764	-1.19518	-0.25723	2.98718e-05
ENSDARG00000104659	CABZ01109604.1		17.66	16.9085	-1.19512	-0.257154	0.00962785
ENSDARG00000045095	elac1	elaC ribonuclease Z 1	2	1.93075	-1.19511	-0.25714	0.0658066
ENSDARG00000035660	si:ch211-193k19.1	si:ch211-193k19.1	4.61	4.42875	-1.19506	-0.257089	3.00026e-09
ENSDARG00000079738	znf219	zinc finger protein 219	7.53	7.20765	-1.19497	-0.256977	4.06597e-10
ENSDARG00000076393	tmem65	transmembrane protein 65	8.4	8.08479	-1.19495	-0.256949	0.000162616
ENSDARG00000075526	pwwp2a	PWWP domain containing 2A	8.13	7.80222	-1.19488	-0.256861	2.24546e-07
ENSDARG00000032929	cryba1l1	crystallin, beta A1, like 1	228.76	219.438	-1.19479	-0.256758	1.27509e-25
ENSDARG00000076697	zmp:0000001168	zmp:0000001168	6.1	5.84729	-1.19474	-0.256696	4.81212e-19
ENSDARG00000063385	cenpe	centromere protein E	14.23	13.6367	-1.19473	-0.256682	2.98378e-19
ENSDARG00000019367	tgfb3	transforming growth factor, beta 3	4.97	4.77666	-1.19471	-0.256655	5.26484e-09
ENSDARG00000110192	CABZ01081535.1	utrophin-like	3.5	3.37493	-1.1947	-0.256647	0.00121158
ENSDARG00000100497	hic2	hypermethylated in cancer 2	19.66	18.8117	-1.19466	-0.256605	1.19469e-10
ENSDARG00000057568	nefla	neurofilament, light polypeptide a	1.65	1.5781	-1.19455	-0.256461	0.441951
ENSDARG00000117737	LO018022.2		0.08	0.0733869	-1.19447	-0.256367	0.373673
ENSDARG00000103197	si:ch211-227e10.1	si:ch211-227e10.1	0.12	0.11023	-1.1944	-0.256291	0.333582
ENSDARG00000042637	tert	telomerase reverse transcriptase	3.72	3.56561	-1.19439	-0.256271	0.000852227
ENSDARG00000053890	tmem62	transmembrane protein 62	2.85	2.73928	-1.1943	-0.256163	0.000132246
ENSDARG00000036245	sb:cb649	sb:cb649	0.8	0.767888	-1.19419	-0.256034	0.335862
ENSDARG00000098527	CABZ01060491.1		0.37	0.353832	-1.19403	-0.255836	0.405409
ENSDARG00000059556	recql5	RecQ helicase-like 5	1.53	1.46863	-1.19401	-0.25582	0.00038705
ENSDARG00000087473	dnajb12b	DnaJ (Hsp40) homolog, subfamily B, member 12b	2.52	2.41208	-1.19392	-0.255701	0.000311879
ENSDARG00000105285	FAT4	FAT atypical cadherin 4	9.36	8.96746	-1.19391	-0.255695	7.29666e-29
ENSDARG00000088881	si:dkeyp-69b9.3	si:dkeyp-69b9.3	2.01	1.9163	-1.19389	-0.255668	0.0397434
ENSDARG00000094712	BX294165.2		16.25	15.5142	-1.19376	-0.255515	0.271642
ENSDARG00000101630	si:dkey-8l13.5	si:dkey-8l13.5	0.51	0.494767	-1.19368	-0.25542	0.417815
ENSDARG00000107130	CU927890.1	endoglin	6.39	6.11463	-1.19366	-0.25539	1.3265e-35
ENSDARG00000059226	zbtb8a	zinc finger and BTB domain containing 8A	2.39	2.29519	-1.19361	-0.255327	0.045585
ENSDARG00000098980	si:ch211-153f2.3	si:ch211-153f2.3	4	3.86571	-1.19351	-0.255215	0.274331
ENSDARG00000016427	fignl1	fidgetin-like 1	2.23	2.13991	-1.19346	-0.255144	0.03942
ENSDARG00000032708	arl4cb	ADP-ribosylation factor-like 4Cb	21.67	20.7807	-1.19343	-0.255118	0.00499413
ENSDARG00000079771	pea15	proliferation and apoptosis adaptor protein 15	19.94	19.0853	-1.19342	-0.255097	0.0073543
ENSDARG00000069441	lpar6b	lysophosphatidic acid receptor 6b	11.85	11.3447	-1.19323	-0.254875	0.132744
ENSDARG00000112522	CABZ01087629.1		4.68	4.4731	-1.19304	-0.254638	0.0117258
ENSDARG00000114317	BX927253.3		5.33	5.06735	-1.19302	-0.254614	0.0157714
ENSDARG00000009886	rnf114	ring finger protein 114	2.91	2.79469	-1.19298	-0.254574	0.0401008
ENSDARG00000090564	PDZD4	PDZ domain containing 4	5.69	5.43888	-1.19295	-0.254537	1.83196e-10
ENSDARG00000019335	hes6	hes family bHLH transcription factor 6	4.17	3.98081	-1.19295	-0.254534	0.000288531
ENSDARG00000043716	cldn5a	claudin 5a	50.33	48.3938	-1.19279	-0.254335	0.00037042
ENSDARG00000075296	fam83c	family with sequence similarity 83, member C	3.44	3.29356	-1.19271	-0.25424	0.000764089
ENSDARG00000078452	hmox2b	heme oxygenase 2b	1.76	1.68204	-1.1927	-0.254235	0.0369748
ENSDARG00000052594	nkiras2	NFKB inhibitor interacting Ras-like 2	7.3	7.03093	-1.19266	-0.254179	0.0219822
ENSDARG00000117768	CABZ01080006.1		0.68	0.651651	-1.19263	-0.254152	0.461928
ENSDARG00000105374	CU457819.2	Histone H3.2	265.8	254.496	-1.1926	-0.254111	7.21342e-08
ENSDARG00000112909	ZNF462	zinc finger protein 462	16.98	16.2585	-1.19259	-0.254099	2.15919e-17
ENSDARG00000074074	rnf26	ring finger protein 26	15.82	15.143	-1.19248	-0.25397	0.00957448
ENSDARG00000060766	pxnb	paxillin b	5.69	5.46384	-1.19247	-0.253948	7.79225e-07
ENSDARG00000103146	nlrc3	NLR family, CARD domain containing 3	0.82	0.784682	-1.19243	-0.253909	0.144871
ENSDARG00000054438	fzd2	frizzled class receptor 2	61.55	58.8169	-1.1924	-0.253863	1.491e-07
ENSDARG00000058649	trim46b	tripartite motif containing 46b	4.3	4.11195	-1.19223	-0.253663	1.59695e-05
ENSDARG00000053404	PPP2CA	protein phosphatase 2 catalytic subunit alpha	15.96	15.2871	-1.19208	-0.253483	3.5326e-09
ENSDARG00000070654	pex5	peroxisomal biogenesis factor 5	1.76	1.68533	-1.19201	-0.253393	0.000765273
ENSDARG00000070537	stmn2b	stathmin 2b	9.45	9.03281	-1.19185	-0.253202	5.66645e-08
ENSDARG00000002916	sec31b	SEC31 homolog B, COPII coat complex component	4.44	4.2498	-1.19156	-0.252847	1.51799e-09
ENSDARG00000007711	rab3il1	RAB3A interacting protein (rabin3)-like 1	2.14	2.05075	-1.19153	-0.252813	0.00529871
ENSDARG00000105375	si:ch211-285c6.5	si:ch211-285c6.5	0.25	0.233947	-1.19152	-0.252802	0.283051
ENSDARG00000111506	BX470259.1	gastrula zinc finger protein XlCGF8.2DB-like	2.38	2.27818	-1.19145	-0.252716	0.0992833
ENSDARG00000104847	ptger1b	prostaglandin E receptor 1b (subtype EP1)	1.42	1.3727	-1.19135	-0.252593	0.267271
ENSDARG00000091728	zgc:114046	zgc:114046	385.74	368.449	-1.19107	-0.252264	3.8943e-14
ENSDARG00000107353	BX957322.3	protocadherin-10	7.54	7.20215	-1.19103	-0.252208	0.000167089
ENSDARG00000105468	zgc:112234	zgc:112234	210.9	201.729	-1.19103	-0.252205	3.19539e-06
ENSDARG00000043960	rpf2	ribosome production factor 2 homolog	10.61	10.1855	-1.19101	-0.252183	0.00450148
ENSDARG00000098783	polr2b	polymerase (RNA) II (DNA directed) polypeptide B	10.02	9.57339	-1.19096	-0.252122	1.54744e-14
ENSDARG00000099137	BX663503.3	latent-transforming growth factor beta-binding protein 4	1.82	1.74665	-1.19085	-0.251986	1.48609e-09
ENSDARG00000102138	foxa1	forkhead box A1	6.54	6.23315	-1.19078	-0.25191	0.0770966
ENSDARG00000105372	si:ch211-220f21.1	si:ch211-220f21.1	0.06	0.0600243	-1.19078	-0.251906	0.433899
ENSDARG00000085497	RF00009		5308.32	5066.54	-1.19075	-0.251872	6.80787e-08
ENSDARG00000103284	CABZ01110881.1		3.19	3.04825	-1.19073	-0.251849	2.31372e-05
ENSDARG00000077656	arfgef3	ARFGEF family member 3	3.7	3.53134	-1.19072	-0.251831	1.04761e-10
ENSDARG00000075281	tbc1d30	TBC1 domain family, member 30	2.3	2.199	-1.19062	-0.251707	0.00281175
ENSDARG00000098666	si:dkey-93h22.8	si:dkey-93h22.8	2.56	2.448	-1.19057	-0.251647	0.00678738
ENSDARG00000030508	si:dkey-167k11.5	si:dkey-167k11.5	0.71	0.678445	-1.19056	-0.25164	0.375399
ENSDARG00000099798	mon2	MON2 homolog, regulator of endosome-to-Golgi trafficking	6.34	6.06082	-1.19051	-0.251578	3.88251e-16
ENSDARG00000076262	pou3f2b	POU class 3 homeobox 2b	30.42	29.0204	-1.19049	-0.251551	4.37741e-06
ENSDARG00000062319	si:dkey-103g5.3	si:dkey-103g5.3	3.03	2.90165	-1.19047	-0.251532	0.0360154
ENSDARG00000074572	zgc:56304	zgc:56304	9.08	8.66669	-1.19041	-0.251455	1.02024e-14
ENSDARG00000076052	sez6l2	seizure related 6 homolog (mouse)-like 2	5.32	5.08641	-1.19034	-0.251373	7.49106e-09
ENSDARG00000053315	tmprss3a	transmembrane serine protease 3a	0.4	0.383692	-1.19033	-0.251359	0.163681
ENSDARG00000054272	caprin1b	cell cycle associated protein 1b	13.32	12.7486	-1.19029	-0.251319	1.1262e-12
ENSDARG00000090904	RNF219	ring finger protein 219	1.43	1.36652	-1.19017	-0.251167	0.211533
ENSDARG00000101118	CABZ01066813.1		5.83	5.58306	-1.19012	-0.251112	0.00150523
ENSDARG00000104906	mtr	5-methyltetrahydrofolate-homocysteine methyltransferase	2.19	2.09361	-1.19001	-0.250971	0.000196792
ENSDARG00000079908	tmem151a	transmembrane protein 151A	18.24	17.4917	-1.18999	-0.250947	0.0151205
ENSDARG00000032083	dpysl2b	dihydropyrimidinase-like 2b	11.44	10.912	-1.18998	-0.250934	1.31195e-20
ENSDARG00000114338	tpbgl	trophoblast glycoprotein-like	2.32	2.23599	-1.18991	-0.250848	0.307294
ENSDARG00000087319	tmem121b	transmembrane protein 121B	2.73	2.59998	-1.18961	-0.250493	0.209185
ENSDARG00000100766	ube2q1	ubiquitin-conjugating enzyme E2Q family member 1	0.89	0.847842	-1.18949	-0.250344	0.000218099
ENSDARG00000030154	pak7	p21 protein (Cdc42/Rac)-activated kinase 7	4.55	4.35533	-1.18942	-0.250254	2.49147e-11
ENSDARG00000074303	phf12a	PHD finger protein 12a	9.9	9.44881	-1.18936	-0.250184	9.30165e-08
ENSDARG00000077011	uhrf1bp1	UHRF1 binding protein 1	2.61	2.49243	-1.18928	-0.250087	6.14269e-05
ENSDARG00000003020	lrrc4.2	leucine rich repeat containing 4.2	14.55	13.9778	-1.18923	-0.250031	0.035119
ENSDARG00000016304	tfdp1b	transcription factor Dp-1, b	2.9	2.77492	-1.18913	-0.249909	0.00450256
ENSDARG00000068436	h3f3b.1	H3 histone, family 3B.1	67.45	64.3465	-1.18912	-0.249898	4.83422e-19
ENSDARG00000035175	schip1	schwannomin interacting protein 1	6.05	5.76329	-1.18911	-0.249878	1.36873e-16
ENSDARG00000071449	fam234a	family with sequence similarity 234, member A	5.12	4.89196	-1.18896	-0.249705	2.70426e-05
ENSDARG00000077084	col28a1a	collagen, type XXVIII, alpha 1a	1.8	1.72244	-1.1889	-0.249622	0.000519005
ENSDARG00000037997	tubb5	tubulin, beta 5	135.9	129.689	-1.18883	-0.249547	2.28577e-35
ENSDARG00000029043	nupl2	nucleoporin like 2	1.84	1.75366	-1.18877	-0.249471	0.133097
ENSDARG00000012035	zgc:100832	zgc:100832	1.74	1.65417	-1.18833	-0.248935	0.139258
ENSDARG00000038068	ddx5	DEAD (Asp-Glu-Ala-Asp) box helicase 5	203.12	193.808	-1.18828	-0.248875	7.02583e-22
ENSDARG00000092569	BX571681.1		1.12	1.07007	-1.18818	-0.248756	0.365703
ENSDARG00000011665	aldoaa	aldolase a, fructose-bisphosphate, a	84.8	80.8794	-1.18797	-0.2485	2.35666e-23
ENSDARG00000104292	ctgfb	connective tissue growth factor b	6.37	6.09639	-1.18785	-0.248356	0.0152326
ENSDARG00000038882	smc4	structural maintenance of chromosomes 4	6.25	5.96123	-1.18782	-0.248318	3.44277e-11
ENSDARG00000091116	pkhd1l1	polycystic kidney and hepatic disease 1 (autosomal recessive)-like 1	3.09	2.9429	-1.18778	-0.248266	0.0832615
ENSDARG00000090108	si:ch1073-174d20.1	si:ch1073-174d20.1	2.16	2.04705	-1.18764	-0.248093	0.0549637
ENSDARG00000103576	LO016987.1	eph receptor B3b	16.53	15.7859	-1.18745	-0.247863	2.37114e-08
ENSDARG00000097801	BX470154.1		0.78	0.739319	-1.18741	-0.247816	0.24486
ENSDARG00000045273	tmem204	transmembrane protein 204	1.76	1.67719	-1.1874	-0.247803	0.00623477
ENSDARG00000042641	cyp51	cytochrome P450, family 51	2.44	2.32877	-1.18731	-0.247701	0.00529008
ENSDARG00000074029	CT573248.1		5.7	5.41388	-1.18725	-0.247623	0.446635
ENSDARG00000036424	pcdh20	protocadherin 20	7.85	7.49498	-1.18708	-0.247418	0.00131817
ENSDARG00000038792	klf17	Kruppel-like factor 17	5.39	5.10461	-1.18707	-0.247401	0.22583
ENSDARG00000077859	ndufaf4	NADH:ubiquinone oxidoreductase complex assembly factor 4	4.64	4.43796	-1.18707	-0.2474	0.129776
ENSDARG00000062887	steap2	STEAP family member 2, metalloreductase	3.15	2.98869	-1.18705	-0.247386	0.00467242
ENSDARG00000078797	dennd3a	DENN/MADD domain containing 3a	2.69	2.5695	-1.18704	-0.247374	1.76702e-06
ENSDARG00000113112	NRXN2	neurexin 2	8.15	7.77286	-1.18692	-0.247217	9.41828e-19
ENSDARG00000057504	si:dkey-202g17.3	si:dkey-202g17.3	2.82	2.6808	-1.18688	-0.247171	0.0064273
ENSDARG00000100804	st6galnac4	ST6 (alpha-N-acetyl-neuraminyl-2,3-beta-galactosyl-1,3)-N-acetylgalactosaminide alpha-2,6-sialyltransferase 4	1.53	1.46442	-1.18678	-0.24705	0.0957888
ENSDARG00000067567	SLC6A13	solute carrier family 6 member 13	3.89	3.71309	-1.18676	-0.247029	0.000285583
ENSDARG00000007129	slc6a16a	solute carrier family 6, member 16a	1.38	1.31262	-1.18676	-0.247027	0.013581
ENSDARG00000016154	zfp36l1a	zinc finger protein 36, C3H type-like 1a	45.23	43.0109	-1.18669	-0.24694	6.11781e-08
ENSDARG00000103949	zbtb12.1	zinc finger and BTB domain containing 12, tandem duplicate 1	3.61	3.43234	-1.18659	-0.246818	0.0614672
ENSDARG00000109235	CABZ01103862.1		2.87	2.73394	-1.18655	-0.246772	0.193195
ENSDARG00000009079	BX296551.1	sodium-dependent lysophosphatidylcholine symporter 1-like	0.34	0.325872	-1.18648	-0.246686	0.487594
ENSDARG00000012968	rhoub	ras homolog family member Ub	12.52	11.9605	-1.18633	-0.246503	7.85787e-07
ENSDARG00000100906	hist1h2a11	histone cluster 1 H2A family member 11	225.32	214.276	-1.18609	-0.246216	4.09583e-09
ENSDARG00000058351	tapbpl	TAP binding protein (tapasin)-like	0.34	0.326536	-1.18605	-0.246167	0.424809
ENSDARG00000075956	faxca	failed axon connections homolog a	4.31	4.11858	-1.18602	-0.246133	0.00119037
ENSDARG00000098889	si:zfos-128g4.2	si:zfos-128g4.2	2.2	2.08876	-1.186	-0.246103	0.23582
ENSDARG00000058494	dnaja3a	DnaJ (Hsp40) homolog, subfamily A, member 3A	3.75	3.56784	-1.18588	-0.245959	8.86562e-05
ENSDARG00000112165	rabepk	Rab9 effector protein with kelch motifs	1.39	1.32828	-1.18568	-0.245715	0.0563214
ENSDARG00000077823	hmgxb3	HMG box domain containing 3	1.57	1.49281	-1.18567	-0.245702	0.00158869
ENSDARG00000019081	zgc:101723	zgc:101723	2.32	2.20959	-1.18564	-0.245671	0.00714078
ENSDARG00000038386	ascl1a	achaete-scute family bHLH transcription factor 1a	13.28	12.5101	-1.18559	-0.245607	0.0450748
ENSDARG00000078299	si:ch211-13f8.2	si:ch211-13f8.2	0.92	0.881169	-1.18553	-0.245532	0.065103
ENSDARG00000060992	rpusd2	RNA pseudouridylate synthase domain containing 2	2.35	2.23405	-1.18552	-0.245526	0.107382
ENSDARG00000017785	zgc:158689	zgc:158689	2.66	2.532	-1.18522	-0.245156	3.30219e-05
ENSDARG00000103311	fbln1	fibulin 1	2.07	1.97456	-1.18519	-0.245114	4.04437e-08
ENSDARG00000090346	zmp:0000000991	zmp:0000000991	0.86	0.820056	-1.18513	-0.245042	0.293866
ENSDARG00000063333	nup210	nucleoporin 210	4.35	4.13366	-1.18497	-0.244849	1.48606e-12
ENSDARG00000095802	si:ch1073-155h21.2	si:ch1073-155h21.2	5.16	4.94414	-1.18496	-0.244841	0.0276147
ENSDARG00000079062	samd1b	sterile alpha motif domain containing 1b	2.17	2.06159	-1.18492	-0.244787	0.00441496
ENSDARG00000061368	klf13	Kruppel-like factor 13	12.15	11.5246	-1.18489	-0.244753	7.36213e-13
ENSDARG00000045909	dynlt1	dynein, light chain, Tctex-type 1	2.31	2.18339	-1.18482	-0.244671	0.293959
ENSDARG00000114125	si:dkey-261m9.19	si:dkey-261m9.19	980.41	931.884	-1.18481	-0.244661	2.68941e-14
ENSDARG00000005559	pou4f1	POU class 4 homeobox 1	16.88	16.1103	-1.18474	-0.244576	0.00351097
ENSDARG00000040401	slc25a20	solute carrier family 25 (carnitine/acylcarnitine translocase), member 20	17.58	16.7051	-1.18466	-0.244478	0.000186896
ENSDARG00000100813	nudt12	nudix (nucleoside diphosphate linked moiety X)-type motif 12	2.51	2.38528	-1.18465	-0.244462	0.00438882
ENSDARG00000105225	KCTD15	potassium channel tetramerization domain containing 15	3.77	3.58556	-1.18464	-0.244452	0.0152043
ENSDARG00000100823	selenok	selenoprotein K	10.3	9.78951	-1.18461	-0.244415	0.00194018
ENSDARG00000014230	dlst	dihydrolipoamide S-succinyltransferase	13.21	12.5531	-1.1846	-0.244405	4.06381e-17
ENSDARG00000070284	sft2d3	SFT2 domain containing 3	15.63	14.9037	-1.18458	-0.244377	0.0436515
ENSDARG00000063624	gfm1	G elongation factor, mitochondrial 1	4.06	3.84932	-1.18457	-0.24436	3.21431e-06
ENSDARG00000098379	si:dkey-38l22.2	si:dkey-38l22.2	4.1	3.88157	-1.18452	-0.244297	0.0150751
ENSDARG00000103145	cdk2ap2	cyclin-dependent kinase 2 associated protein 2	6.95	6.5912	-1.1844	-0.244157	0.00677851
ENSDARG00000003705	prnprs3	prion protein, related sequence 3	35.05	33.2971	-1.18439	-0.244147	5.89262e-12
ENSDARG00000017798	bcor	BCL6 corepressor	11.76	11.1679	-1.18428	-0.244009	3.31296e-17
ENSDARG00000035327	ckma	creatine kinase, muscle a	1670.43	1586.73	-1.18396	-0.243622	2.9206e-65
ENSDARG00000056464	fitm1	fat storage-inducing transmembrane protein 1	13.84	13.0803	-1.1839	-0.243551	0.00576497
ENSDARG00000069855	pnisr	PNN-interacting serine/arginine-rich protein	16.68	15.8671	-1.18386	-0.243501	1.33461e-08
ENSDARG00000037358	polr3e	polymerase (RNA) III (DNA directed) polypeptide E	7.14	6.79066	-1.18382	-0.243454	1.6289e-07
ENSDARG00000041538	mrps28	mitochondrial ribosomal protein S28	19.79	18.9444	-1.18372	-0.243328	0.18202
ENSDARG00000018574	sf3b4	splicing factor 3b, subunit 4	3.88	3.67407	-1.18369	-0.243294	0.0457952
ENSDARG00000102505	trim32	tripartite motif containing 32	21.07	20.0251	-1.18369	-0.243293	0.00301021
ENSDARG00000107989	FAM163B (1 of many)	family with sequence similarity 163 member B	1.61	1.53502	-1.18366	-0.24325	0.410139
ENSDARG00000042383	zbtb25	zinc finger and BTB domain containing 25	2.82	2.66467	-1.18363	-0.243217	0.208381
ENSDARG00000109996	CABZ01101996.1		89.83	85.3104	-1.1835	-0.243055	2.98718e-33
ENSDARG00000075181	crfb16	cytokine receptor family member B16	1.15	1.08055	-1.18349	-0.243044	0.114553
ENSDARG00000115792	RF00003		42.92	40.3906	-1.18344	-0.242987	0.360793
ENSDARG00000076781	trim45	tripartite motif containing 45	2.5	2.3733	-1.1833	-0.242822	0.0242445
ENSDARG00000086977	atxn1l	ataxin 1-like	4.22	4.01372	-1.18317	-0.24266	0.00122212
ENSDARG00000009020	cnr1	cannabinoid receptor 1	4.52	4.3035	-1.18315	-0.242637	0.00169131
ENSDARG00000104404	b4galt1l	DP-Gal:betaGlcNAc beta 1,4- galactosyltransferase, polypeptide 1, like	5.06	4.79197	-1.18313	-0.242609	3.47097e-07
ENSDARG00000041708	kat14	lysine acetyltransferase 14	4.38	4.1484	-1.18307	-0.242532	0.0025034
ENSDARG00000051989	tmem187	transmembrane protein 187	6.67	6.27848	-1.18304	-0.242494	0.41129
ENSDARG00000117577	BX119963.4	uncharacterized LOC103910419	0.49	0.464296	-1.18283	-0.242237	0.48076
ENSDARG00000061735	hnrnpm	heterogeneous nuclear ribonucleoprotein M	27.47	26.0667	-1.18276	-0.242162	5.92954e-15
ENSDARG00000061168	dhx34	DEAH (Asp-Glu-Ala-His) box polypeptide 34	1.78	1.69028	-1.18271	-0.242095	0.00721211
ENSDARG00000079651	si:ch1073-174d20.2	si:ch1073-174d20.2	4.62	4.39024	-1.1827	-0.242081	0.000115131
ENSDARG00000099189	CU856516.1	abhydrolase domain containing 5a	0.83	0.793755	-1.18264	-0.24201	0.17375
[truncated: 20,132 more rows]
